# Supplementary material for: UV-B irradiation promotes anthocyanin biosynthesis in the leaves of Lycium ruthenicum Murray
Source: PeerJ. 2024 Oct 14;12:e18199. doi: 10.7717/peerj.18199 (PMC11485054; doi:10.7717/peerj.18199)
Supplement: Supplemental Information 1 [file peerj-12-18199-s001.xls]

id	Lr-CK-1_count	Lr-CK-2_count	Lr-CK-3_count	Lr-UV-B-1_count	Lr-UV-B-2_count	Lr-UV-B-3_count	Lr-CK-1_fpkm	Lr-CK-2_fpkm	Lr-CK-3_fpkm	Lr-UV-B-1_fpkm	Lr-UV-B-2_fpkm	Lr-UV-B-3_fpkm	A_mean	B_mean	log2(fc)	PValue	FDR	Symbol	Description	KEGG_A_class	KEGG_B_class	Pathway	K_ID	GO Component	GO Function	GO Process	TF_family
Unigene0046607	230	313	283	4225	4259	4559	5.114	6.892	5.298	100.424	109.455	108.827	5.768	106.2353333	4.203048704	1.09E-137	8.60E-135	C4H1	AHH86091.1 cinnamic acid 4-hydroxylase [Lycium ruthenicum]	Metabolism;Metabolism;Metabolism;Metabolism;Metabolism;Metabolism	Global and overview maps;Global and overview maps;Biosynthesis of other secondary metabolites;Metabolism of cofactors and vitamins;Biosynthesis of other secondary metabolites;Biosynthesis of other secondary metabolites	ko01100//Metabolic pathways;ko01110//Biosynthesis of secondary metabolites;ko00940//Phenylpropanoid biosynthesis;ko00130//Ubiquinone and other terpenoid-quinone biosynthesis;ko00941//Flavonoid biosynthesis;ko00945//Stilbenoid, diarylheptanoid and gingerol biosynthesis	K00487;K00487;K00487;K00487;K00487;K00487	-	GO:0005506//iron ion binding;GO:0016705//oxidoreductase activity, acting on paired donors, with incorporation or reduction of molecular oxygen;GO:0020037//heme binding	-	--
Unigene0070437	888	805	986	7698	5975	6507	30.28	27.181	28.303	280.584	235.472	238.188	28.588	251.4146667	3.136587216	7.71E-106	2.85E-103	PAL5	AOK32733.1 phenylalanine ammonia-lyase [Lycium chinense]	Metabolism;Metabolism;Metabolism;Metabolism	Global and overview maps;Global and overview maps;Biosynthesis of other secondary metabolites;Amino acid metabolism	ko01100//Metabolic pathways;ko01110//Biosynthesis of secondary metabolites;ko00940//Phenylpropanoid biosynthesis;ko00360//Phenylalanine metabolism	K10775;K10775;K10775;K10775	-	GO:0004397//histidine ammonia-lyase activity;GO:0016841//ammonia-lyase activity;GO:0050368//tyrosine 2,3-aminomutase activity	GO:0006548//histidine catabolic process;GO:0009058//biosynthetic process;GO:0009698//phenylpropanoid metabolic process	--
Unigene0009145	3	1	6	2023	2527	2800	0.147	0.049	0.248	106.188	143.418	147.602	0.148	132.4026667	9.805119288	3.72E-89	9.90E-87	CYP92C6	XP_009766074.1 PREDICTED: flavonoid 3'-monooxygenase-like [Nicotiana sylvestris]	-	-	-	-	-	GO:0005506//iron ion binding;GO:0016705//oxidoreductase activity, acting on paired donors, with incorporation or reduction of molecular oxygen;GO:0020037//heme binding	-	--
Unigene0073259	953	1184	1250	6150	5401	6345	30.195	37.147	33.341	208.287	197.779	215.811	33.561	207.2923333	2.626809151	1.62E-74	2.80E-72	4CL1	QDL52638.1 4-coumarate-CoA ligase [Lycium chinense]	Metabolism;Metabolism;Metabolism;Metabolism	Global and overview maps;Global and overview maps;Biosynthesis of other secondary metabolites;Metabolism of cofactors and vitamins	ko01100//Metabolic pathways;ko01110//Biosynthesis of secondary metabolites;ko00940//Phenylpropanoid biosynthesis;ko00130//Ubiquinone and other terpenoid-quinone biosynthesis	K01904;K01904;K01904;K01904	-	GO:0000166//nucleotide binding;GO:0003674//molecular_function;GO:0003824//catalytic activity;GO:0003987//acetate-CoA ligase activity;GO:0004043//L-aminoadipate-semialdehyde dehydrogenase activity;GO:0005488//binding;GO:0005524//ATP binding;GO:0008668//(2,3-dihydroxybenzoyl)adenylate synthase activity;GO:0008756//o-succinylbenzoate-CoA ligase activity;GO:0016207//4-coumarate-CoA ligase activity;GO…	GO:0006725//cellular aromatic compound metabolic process;GO:0008150//biological_process;GO:0008152//metabolic process;GO:0009234//menaquinone biosynthetic process;GO:0009698//phenylpropanoid metabolic process;GO:0009987//cellular process;GO:0019287//isopentenyl diphosphate biosynthetic process, mevalonate pathway;GO:0019290//siderophore biosynthetic process;GO:0019350//teichoic acid biosynthetic …	--
Unigene0074538	436	600	887	4663	3963	4359	12.828	17.48	21.969	146.645	134.755	137.672	17.42566667	139.6906667	3.002949875	2.19E-66	3.08E-64	4CLL9	KAF3669343.1 4-coumarate--CoA ligase-like 6 [Capsicum annuum]	Metabolism;Metabolism;Metabolism;Metabolism	Global and overview maps;Global and overview maps;Biosynthesis of other secondary metabolites;Metabolism of cofactors and vitamins	ko01100//Metabolic pathways;ko01110//Biosynthesis of secondary metabolites;ko00940//Phenylpropanoid biosynthesis;ko00130//Ubiquinone and other terpenoid-quinone biosynthesis	K01904;K01904;K01904;K01904	GO:0005575//cellular_component;GO:0005622//intracellular anatomical structure;GO:0005737//cytoplasm;GO:0005777//peroxisome;GO:0042579//microbody;GO:0043226//organelle;GO:0043227//membrane-bounded organelle;GO:0043229//intracellular organelle;GO:0043231//intracellular membrane-bounded organelle	GO:0000166//nucleotide binding;GO:0003674//molecular_function;GO:0003824//catalytic activity;GO:0003987//acetate-CoA ligase activity;GO:0004321//fatty-acyl-CoA synthase activity;GO:0005488//binding;GO:0005524//ATP binding;GO:0008668//(2,3-dihydroxybenzoyl)adenylate synthase activity;GO:0008756//o-succinylbenzoate-CoA ligase activity;GO:0016408//C-acyltransferase activity;GO:0016740//transferase a…	GO:0006082//organic acid metabolic process;GO:0006629//lipid metabolic process;GO:0006631//fatty acid metabolic process;GO:0006633//fatty acid biosynthetic process;GO:0008150//biological_process;GO:0008152//metabolic process;GO:0008610//lipid biosynthetic process;GO:0009058//biosynthetic process;GO:0009234//menaquinone biosynthetic process;GO:0009694//jasmonic acid metabolic process;GO:0009695//j…	--
Unigene0069929	18	30	59	306	509	506	0.86	1.419	2.373	15.627	28.105	25.951	1.550666667	23.22766667	3.904883734	1.11E-34	4.98E-33	UGT71E1	XP_006353726.1 PREDICTED: anthocyanidin 3-O-glucosyltransferase 2-like [Solanum tuberosum]	-	-	-	-	-	GO:0008194//UDP-glycosyltransferase activity	-	--
Unigene0004160	226	271	462	1474	1490	2555	14.128	16.775	24.313	98.497	107.654	171.463	18.40533333	125.8713333	2.773753969	3.21E-33	1.34E-31	CHS2	AHH55329.1 chalcone synthase, partial [Lycium ruthenicum]	Metabolism;Metabolism;Metabolism;Organismal Systems;Metabolism	Global and overview maps;Global and overview maps;Biosynthesis of other secondary metabolites;Environmental adaptation;Biosynthesis of other secondary metabolites	ko01100//Metabolic pathways;ko01110//Biosynthesis of secondary metabolites;ko00941//Flavonoid biosynthesis;ko04712//Circadian rhythm - plant;ko00960//Tropane, piperidine and pyridine alkaloid biosynthesis	K00660;K00660;K00660;K00660;K00660	GO:0016020//membrane	GO:0003674//molecular_function;GO:0003824//catalytic activity;GO:0004315//3-oxoacyl-[acyl-carrier-protein] synthase activity;GO:0004421//hydroxymethylglutaryl-CoA synthase activity;GO:0016210//naringenin-chalcone synthase activity;GO:0016740//transferase activity;GO:0016746//acyltransferase activity;GO:0016747//acyltransferase activity, transferring groups other than amino-acyl groups	GO:0006633//fatty acid biosynthetic process;GO:0008150//biological_process;GO:0008152//metabolic process;GO:0009058//biosynthetic process;GO:0009812//flavonoid metabolic process;GO:0009813//flavonoid biosynthetic process;GO:0071704//organic substance metabolic process;GO:1901576//organic substance biosynthetic process	--
Unigene0077360	308	525	603	2006	1948	3671	19.702	33.253	32.471	137.16	144.013	252.078	28.47533333	177.7503333	2.64206763	2.20E-26	6.62E-25	AN3	ATB56300.1 flavonone-3-hydroxylase [Lycium ruthenicum]	Metabolism;Metabolism;Metabolism	Global and overview maps;Global and overview maps;Biosynthesis of other secondary metabolites	ko01100//Metabolic pathways;ko01110//Biosynthesis of secondary metabolites;ko00941//Flavonoid biosynthesis	K00475;K00475;K00475	-	GO:0000166//nucleotide binding;GO:0003674//molecular_function;GO:0003824//catalytic activity;GO:0005488//binding;GO:0005524//ATP binding;GO:0016491//oxidoreductase activity;GO:0016705//oxidoreductase activity, acting on paired donors, with incorporation or reduction of molecular oxygen;GO:0016706//2-oxoglutarate-dependent dioxygenase activity;GO:0017076//purine nucleotide binding;GO:0019842//vita…	GO:0008150//biological_process;GO:0008152//metabolic process;GO:0009058//biosynthetic process;GO:0009314//response to radiation;GO:0009411//response to UV;GO:0009416//response to light stimulus;GO:0009628//response to abiotic stimulus;GO:0009812//flavonoid metabolic process;GO:0009813//flavonoid biosynthetic process;GO:0010224//response to UV-B;GO:0050896//response to stimulus;GO:0071704//organic…	--
Unigene0023256	516	742	762	1736	1762	2875	32.675	46.525	40.62	117.505	128.952	195.433	39.94	147.2966667	1.882818545	4.33E-19	8.52E-18	ANT17	ATB56298.1 anthocyanidin synthase [Lycium ruthenicum]	Metabolism;Metabolism;Metabolism	Global and overview maps;Global and overview maps;Biosynthesis of other secondary metabolites	ko01100//Metabolic pathways;ko01110//Biosynthesis of secondary metabolites;ko00941//Flavonoid biosynthesis	K05277;K05277;K05277	-	GO:0003674//molecular_function;GO:0003824//catalytic activity;GO:0005488//binding;GO:0016491//oxidoreductase activity;GO:0016705//oxidoreductase activity, acting on paired donors, with incorporation or reduction of molecular oxygen;GO:0016706//2-oxoglutarate-dependent dioxygenase activity;GO:0019842//vitamin binding;GO:0030246//carbohydrate binding;GO:0031406//carboxylic acid binding;GO:0031418//…	GO:0001101//response to acid chemical;GO:0006725//cellular aromatic compound metabolic process;GO:0006950//response to stress;GO:0006996//organelle organization;GO:0007033//vacuole organization;GO:0008150//biological_process;GO:0008152//metabolic process;GO:0009058//biosynthetic process;GO:0009611//response to wounding;GO:0009698//phenylpropanoid metabolic process;GO:0009699//phenylpropanoid bios…	--
Unigene0019934	252	477	694	1627	1340	2206	12.967	24.304	30.063	89.49	79.691	121.856	22.44466667	97.01233333	2.111795501	1.97E-17	3.51E-16	CYP75A1	AGT57963.1 flavonoid-3',5'-hydroxylase [Lycium ruthenicum]	Metabolism;Metabolism;Metabolism	Global and overview maps;Biosynthesis of other secondary metabolites;Biosynthesis of other secondary metabolites	ko01110//Biosynthesis of secondary metabolites;ko00941//Flavonoid biosynthesis;ko00944//Flavone and flavonol biosynthesis	K13083;K13083;K13083	-	GO:0005506//iron ion binding;GO:0016705//oxidoreductase activity, acting on paired donors, with incorporation or reduction of molecular oxygen;GO:0020037//heme binding	-	--
Unigene0017404	112	168	184	462	447	908	6.075	9.024	8.402	26.788	28.023	52.873	7.833666667	35.89466667	2.196009854	6.79E-16	1.09E-14	RT	XP_019223478.1 PREDICTED: anthocyanidin 3-O-glucosyltransferase [Nicotiana attenuata]	Metabolism;Metabolism	Global and overview maps;Biosynthesis of other secondary metabolites	ko01110//Biosynthesis of secondary metabolites;ko00944//Flavone and flavonol biosynthesis	K22772;K22772	-	GO:0008194//UDP-glycosyltransferase activity;GO:0016758//hexosyltransferase activity	-	--
Unigene0001601	174	276	246	618	591	1154	9.64	15.141	11.473	36.599	37.842	68.633	12.08466667	47.69133333	1.980549438	5.06E-14	7.14E-13	GT	NP_001275017.1 flavonoid 3-glucosyl transferase precursor [Solanum tuberosum]	Metabolism;Metabolism;Metabolism	Global and overview maps;Global and overview maps;Biosynthesis of other secondary metabolites	ko01100//Metabolic pathways;ko01110//Biosynthesis of secondary metabolites;ko00942//Anthocyanin biosynthesis	K12930;K12930;K12930	-	GO:0008194//UDP-glycosyltransferase activity	-	--
Unigene0076860	275	439	504	851	838	1517	11.75	18.573	18.128	38.866	41.382	69.58	16.15033333	49.94266667	1.628708914	1.09E-11	1.31E-10	SALAT	XP_006367986.2 PREDICTED: acetyl-CoA-benzylalcohol acetyltransferase-like [Solanum tuberosum]	Metabolism;Metabolism;Metabolism;Metabolism;Metabolism	Global and overview maps;Global and overview maps;Biosynthesis of other secondary metabolites;Biosynthesis of other secondary metabolites;Biosynthesis of other secondary metabolites	ko01100//Metabolic pathways;ko01110//Biosynthesis of secondary metabolites;ko00940//Phenylpropanoid biosynthesis;ko00941//Flavonoid biosynthesis;ko00945//Stilbenoid, diarylheptanoid and gingerol biosynthesis	K13065;K13065;K13065;K13065;K13065	-	GO:0016747//acyltransferase activity, transferring groups other than amino-acyl groups	-	--
Unigene0002263	38	15	24	175	136	78	7.067	2.762	3.757	34.786	29.23	15.571	4.528666667	26.529	2.550412036	8.78E-10	9.02E-09	TPA1	AOK32733.1 phenylalanine ammonia-lyase [Lycium chinense]	Metabolism;Metabolism;Metabolism;Metabolism	Global and overview maps;Global and overview maps;Biosynthesis of other secondary metabolites;Amino acid metabolism	ko01100//Metabolic pathways;ko01110//Biosynthesis of secondary metabolites;ko00940//Phenylpropanoid biosynthesis;ko00360//Phenylalanine metabolism	K10775;K10775;K10775;K10775	-	GO:0016841//ammonia-lyase activity	GO:0009698//phenylpropanoid metabolic process	--
Unigene0078766	19	22	13	168	51	112	0.963	1.104	0.555	9.102	2.988	6.094	0.874	6.061333333	2.793929999	2.04E-09	2.03E-08	GT5	XP_019226945.1 PREDICTED: anthocyanidin 3-O-glucosyltransferase 5-like [Nicotiana attenuata]	Metabolism;Metabolism	Global and overview maps;Biosynthesis of other secondary metabolites	ko01110//Biosynthesis of secondary metabolites;ko00940//Phenylpropanoid biosynthesis	K12356;K12356	-	GO:0008194//UDP-glycosyltransferase activity;GO:0016758//hexosyltransferase activity	-	--
Unigene0043169	9	23	44	141	63	116	0.485	1.228	1.997	8.125	3.925	6.713	1.236666667	6.254333333	2.338399426	1.73E-07	1.43E-06	GT3	XP_016580397.1 PREDICTED: anthocyanidin 3-O-glucosyltransferase 2-like [Capsicum annuum]	-	-	-	-	-	GO:0008194//UDP-glycosyltransferase activity;GO:0016758//hexosyltransferase activity	-	--
Unigene0070436	830	1108	921	1228	1912	2024	27.442	36.275	25.634	43.399	73.062	71.837	29.78366667	62.766	1.075461896	4.65E-07	3.67E-06	PAL1	QDL52636.1 phenylalanine ammonium lyase [Lycium chinense]	Metabolism;Metabolism;Metabolism;Metabolism	Global and overview maps;Global and overview maps;Biosynthesis of other secondary metabolites;Amino acid metabolism	ko01100//Metabolic pathways;ko01110//Biosynthesis of secondary metabolites;ko00940//Phenylpropanoid biosynthesis;ko00360//Phenylalanine metabolism	K10775;K10775;K10775;K10775	-	GO:0004397//histidine ammonia-lyase activity;GO:0016841//ammonia-lyase activity;GO:0050368//tyrosine 2,3-aminomutase activity	GO:0006548//histidine catabolic process;GO:0009058//biosynthetic process;GO:0009698//phenylpropanoid metabolic process	--
Unigene0010269	57	72	84	167	130	140	2.341	2.928	2.905	7.332	6.171	6.173	2.724666667	6.558666667	1.267322812	6.38E-07	4.97E-06	4CLL6	XP_009796688.1 PREDICTED: 4-coumarate--CoA ligase-like 6 isoform X1 [Nicotiana sylvestris]	Metabolism;Metabolism;Metabolism;Metabolism	Global and overview maps;Global and overview maps;Biosynthesis of other secondary metabolites;Metabolism of cofactors and vitamins	ko01100//Metabolic pathways;ko01110//Biosynthesis of secondary metabolites;ko00940//Phenylpropanoid biosynthesis;ko00130//Ubiquinone and other terpenoid-quinone biosynthesis	K01904;K01904;K01904;K01904	GO:0005575//cellular_component;GO:0005622//intracellular anatomical structure;GO:0005737//cytoplasm;GO:0005777//peroxisome;GO:0042579//microbody;GO:0043226//organelle;GO:0043227//membrane-bounded organelle;GO:0043229//intracellular organelle;GO:0043231//intracellular membrane-bounded organelle	GO:0000166//nucleotide binding;GO:0003674//molecular_function;GO:0003824//catalytic activity;GO:0003987//acetate-CoA ligase activity;GO:0004043//L-aminoadipate-semialdehyde dehydrogenase activity;GO:0005488//binding;GO:0005524//ATP binding;GO:0008668//(2,3-dihydroxybenzoyl)adenylate synthase activity;GO:0008756//o-succinylbenzoate-CoA ligase activity;GO:0016405//CoA-ligase activity;GO:0016874//li…	GO:0006743//ubiquinone metabolic process;GO:0006744//ubiquinone biosynthetic process;GO:0008150//biological_process;GO:0008152//metabolic process;GO:0009058//biosynthetic process;GO:0009234//menaquinone biosynthetic process;GO:0009987//cellular process;GO:0019287//isopentenyl diphosphate biosynthetic process, mevalonate pathway;GO:0019290//siderophore biosynthetic process;GO:0019350//teichoic aci…	--
Unigene0070724	1	7	2	31	23	45	0.058	0.402	0.098	1.922	1.542	2.801	0.186	2.088333333	3.488977482	3.73E-06	2.68E-05	ACT	XP_016549058.1 PREDICTED: acetyl-CoA-benzylalcohol acetyltransferase-like [Capsicum annuum]	Metabolism;Metabolism;Metabolism;Metabolism;Metabolism	Global and overview maps;Global and overview maps;Biosynthesis of other secondary metabolites;Biosynthesis of other secondary metabolites;Biosynthesis of other secondary metabolites	ko01100//Metabolic pathways;ko01110//Biosynthesis of secondary metabolites;ko00940//Phenylpropanoid biosynthesis;ko00941//Flavonoid biosynthesis;ko00945//Stilbenoid, diarylheptanoid and gingerol biosynthesis	K13065;K13065;K13065;K13065;K13065	-	GO:0004392//heme oxygenase (decyclizing) activity;GO:0004435//phosphatidylinositol phospholipase C activity;GO:0016747//acyltransferase activity, transferring groups other than amino-acyl groups	GO:0006629//lipid metabolic process;GO:0006788//heme oxidation;GO:0007165//signal transduction;GO:0035556//intracellular signal transduction	--
Unigene0010908	207	299	410	389	617	545	13.897	19.876	23.171	27.915	47.872	39.276	18.98133333	38.35433333	1.014808248	4.87E-06	3.45E-05	DFRA	ATB56299.1 dihydvroflavonol-4-reductase [Lycium ruthenicum]	Metabolism;Metabolism;Metabolism	Global and overview maps;Global and overview maps;Biosynthesis of other secondary metabolites	ko01100//Metabolic pathways;ko01110//Biosynthesis of secondary metabolites;ko00941//Flavonoid biosynthesis	K13082;K13082;K13082	GO:0005575//cellular_component;GO:0005622//intracellular anatomical structure;GO:0005737//cytoplasm;GO:0005783//endoplasmic reticulum;GO:0005789//endoplasmic reticulum membrane;GO:0012505//endomembrane system;GO:0016020//membrane;GO:0019898//extrinsic component of membrane;GO:0031090//organelle membrane;GO:0031312//extrinsic component of organelle membrane;GO:0031984//organelle subcompartment;GO:…	GO:0001070//RNA-binding transcription regulator activity;GO:0003674//molecular_function;GO:0003824//catalytic activity;GO:0003854//3-beta-hydroxy-delta5-steroid dehydrogenase activity;GO:0003978//UDP-glucose 4-epimerase activity;GO:0004043//L-aminoadipate-semialdehyde dehydrogenase activity;GO:0005488//binding;GO:0008446//GDP-mannose 4,6-dehydratase activity;GO:0008460//dTDP-glucose 4,6-dehydrata…	GO:0000271//polysaccharide biosynthetic process;GO:0005975//carbohydrate metabolic process;GO:0006012//galactose metabolic process;GO:0006694//steroid biosynthetic process;GO:0008150//biological_process;GO:0008152//metabolic process;GO:0009058//biosynthetic process;GO:0009243//O antigen biosynthetic process;GO:0009244//lipopolysaccharide core region biosynthetic process;GO:0009718//anthocyanin-co…	--
Unigene0010556	163	368	231	832	711	1707	10.176	22.748	12.139	55.518	51.298	114.393	15.021	73.73633333	2.295394816	8.70E-06	5.98E-05	CHS1B	AHH55328.1 chalcone synthase, partial [Lycium ruthenicum]	Metabolism;Metabolism;Metabolism;Organismal Systems;Metabolism	Global and overview maps;Global and overview maps;Biosynthesis of other secondary metabolites;Environmental adaptation;Biosynthesis of other secondary metabolites	ko01100//Metabolic pathways;ko01110//Biosynthesis of secondary metabolites;ko00941//Flavonoid biosynthesis;ko04712//Circadian rhythm - plant;ko00960//Tropane, piperidine and pyridine alkaloid biosynthesis	K00660;K00660;K00660;K00660;K00660	GO:0016020//membrane	GO:0003674//molecular_function;GO:0003824//catalytic activity;GO:0004315//3-oxoacyl-[acyl-carrier-protein] synthase activity;GO:0004421//hydroxymethylglutaryl-CoA synthase activity;GO:0016210//naringenin-chalcone synthase activity;GO:0016740//transferase activity;GO:0016746//acyltransferase activity;GO:0016747//acyltransferase activity, transferring groups other than amino-acyl groups	GO:0006633//fatty acid biosynthetic process;GO:0008150//biological_process;GO:0008152//metabolic process;GO:0009058//biosynthetic process;GO:0009812//flavonoid metabolic process;GO:0009813//flavonoid biosynthetic process;GO:0071704//organic substance metabolic process;GO:1901576//organic substance biosynthetic process	--
Unigene0060206	32	51	55	113	99	88	1.585	2.501	2.293	5.981	5.666	4.678	2.126333333	5.441666667	1.355680808	1.39E-05	9.31E-05	UGT71E1	XP_016484310.1 PREDICTED: anthocyanidin 3-O-glucosyltransferase 2-like [Nicotiana tabacum]	-	-	-	-	-	GO:0008194//UDP-glycosyltransferase activity;GO:0016758//hexosyltransferase activity	GO:0035556//intracellular signal transduction	--
Unigene0073839	48	91	89	115	110	194	4.808	9.026	7.505	12.313	12.734	20.86	7.113	15.30233333	1.105221586	0.000462335	0.002469251	CHIL2	AHH86093.1 chalcone isomerase [Lycium ruthenicum]	Metabolism;Metabolism;Metabolism	Global and overview maps;Global and overview maps;Biosynthesis of other secondary metabolites	ko01100//Metabolic pathways;ko01110//Biosynthesis of secondary metabolites;ko00941//Flavonoid biosynthesis	K01859;K01859;K01859	GO:0005575//cellular_component;GO:0005622//intracellular anatomical structure;GO:0005737//cytoplasm;GO:0005783//endoplasmic reticulum;GO:0012505//endomembrane system;GO:0043226//organelle;GO:0043227//membrane-bounded organelle;GO:0043229//intracellular organelle;GO:0043231//intracellular membrane-bounded organelle	GO:0003674//molecular_function;GO:0003824//catalytic activity;GO:0016853//isomerase activity;GO:0016872//intramolecular lyase activity;GO:0045430//chalcone isomerase activity	GO:0008150//biological_process;GO:0008152//metabolic process;GO:0009058//biosynthetic process;GO:0009628//response to abiotic stimulus;GO:0009812//flavonoid metabolic process;GO:0009813//flavonoid biosynthetic process;GO:0050896//response to stimulus;GO:0071704//organic substance metabolic process;GO:0080167//response to karrikin;GO:1901576//organic substance biosynthetic process	--
Unigene0042577	296	81	507	697	780	1054	15.756	4.269	22.718	39.657	47.984	60.225	14.24766667	49.28866667	1.790530285	0.002154707	0.010227832	UGT75C1	BAG80537.1 putative glycosyltransferase [Lycium barbarum]	-	-	-	-	-	GO:0008194//UDP-glycosyltransferase activity	-	--
