# Supplementary material for: UV-B irradiation promotes anthocyanin biosynthesis in the leaves of Lycium ruthenicum Murray
Source: PeerJ. 2024 Oct 14;12:e18199. doi: 10.7717/peerj.18199 (PMC11485054; doi:10.7717/peerj.18199)
Supplement: Table S7 [file peerj-12-18199-s007.xls]

id	Lr-CK-1_count	Lr-CK-2_count	Lr-CK-3_count	Lr-UV-B-1_count	Lr-UV-B-2_count	Lr-UV-B-3_count	Lr-CK-1_fpkm	Lr-CK-2_fpkm	Lr-CK-3_fpkm	Lr-UV-B-1_fpkm	Lr-UV-B-2_fpkm	Lr-UV-B-3_fpkm	A_mean	B_mean	log2(fc)	PValue	FDR	Symbol	KEGG_A_class	KEGG_B_class	K_ID	TF_family	Description	Pathway	GO Component	GO Function	GO Process
Unigene0043538	18	11	8	42301	33748	30099	1.161	0.702	0.434	2915.595	2515.023	2083.449	0.765666666666667	2504.689	11.6756274079314	0	0	OLPA	-	-	-	--	XP_009589206.2 osmotin-like protein [Nicotiana tomentosiformis]	-	-	-	-
Unigene0045711	34	17	19	10227	10448	9654	2.806	1.389	1.320	902.240	996.608	855.333	1.83833333333333	918.060333333333	8.96404677285055	0	0	PR1B1	Environmental Information Processing;Organismal Systems;Environmental Information Processing	Signal transduction;Environmental adaptation;Signal transduction	K13449;K13449;K13449	--	NP_001234358.1 PR1 protein precursor [Solanum lycopersicum]	ko04075//Plant hormone signal transduction;ko04626//Plant-pathogen interaction;ko04016//MAPK signaling pathway - plant	-	-	-
Unigene0056117	6	5	22	26163	25691	24826	0.301	0.249	0.930	1404.609	1491.304	1338.533	0.493333333333333	1411.482	11.482360340388	0	0	CXE9	-	-	-	--	KAH0736442.1 hypothetical protein KY285_012149 [Solanum tuberosum]	-	-	GO:0016787//hydrolase activity	-
Unigene0068245	14	13	9	50744	50833	40236	0.493	0.453	0.267	1910.156	2068.937	1521.084	0.404333333333333	1833.39233333333	12.1466827806434	0	0	GLUB1	-	-	-	--	XP_016479922.1 PREDICTED: glucan endo-1,3-beta-glucosidase, basic vacuolar [Nicotiana tabacum]	-	GO:0016021//integral component of membrane	GO:0004252//serine-type endopeptidase activity;GO:0004553//hydrolase activity, hydrolyzing O-glycosyl compounds	GO:0005975//carbohydrate metabolic process
Unigene0078291	190	122	197	20601	19849	23014	8.361	5.316	7.298	969.064	1009.532	1087.203	6.99166666666667	1021.933	7.19144849319408	0	0	CYP71D55	-	-	-	--	XP_006365912.1 PREDICTED: premnaspirodiene oxygenase-like [Solanum tuberosum]	-	-	GO:0005506//iron ion binding;GO:0016705//oxidoreductase activity, acting on paired donors, with incorporation or reduction of molecular oxygen;GO:0020037//heme binding	-
Unigene0057876	13	12	30	7082	6137	8130	0.726	0.663	1.410	422.590	395.946	487.201	0.933	435.245666666667	8.86573713797003	2.3330476887664e-268	2.47567467080632e-264	UGT94E5	-	-	-	--	BAG80557.1 UDP-glucose:glucosyltransferase [Lycium barbarum]	-	-	GO:0008194//UDP-glycosyltransferase activity;GO:0016758//hexosyltransferase activity	-
Unigene0019260	137	93	174	14827	11271	10326	7.811	5.250	8.351	903.626	742.703	632.007	7.13733333333333	759.445333333333	6.73341715771535	4.49562796203553e-263	4.08896630124111e-259	--	-	-	-	--	XP_009625149.1 uncharacterized protein LOC104116070 [Nicotiana tomentosiformis]	-	-	-	-
Unigene0075217	48	23	56	7284	9879	8201	1.438	0.682	1.412	233.198	341.968	263.679	1.17733333333333	279.615	7.89177510394943	1.75097588698142e-258	1.39351415965416e-254	--	-	-	-	--	XP_006341436.1 PREDICTED: probable E3 ubiquitin-protein ligase RNF217 [Solanum tuberosum]	-	-	-	-
Unigene0068982	9	10	35	16350	12501	11167	0.522	0.575	1.710	1014.157	838.396	695.630	0.935666666666667	849.394333333333	9.82622411053776	1.32606287566004e-250	9.38086346305819e-247	ACO3	Metabolism;Metabolism;Metabolism	Global and overview maps;Global and overview maps;Amino acid metabolism	K05933;K05933;K05933	--	KAG5596729.1 hypothetical protein H5410_037961, partial [Solanum commersonii]	ko01100//Metabolic pathways;ko01110//Biosynthesis of secondary metabolites;ko00270//Cysteine and methionine metabolism	-	GO:0009055//electron transfer activity;GO:0016491//oxidoreductase activity	-
Unigene0072747	12	15	15	5976	7552	6876	0.282	0.349	0.297	150.070	205.051	173.409	0.309333333333333	176.176666666667	9.1536448423512	4.81239622142574e-247	3.06395642625734e-243	AAE3	Metabolism;Metabolism	Global and overview maps;Carbohydrate metabolism	K22133;K22133	--	XP_009596461.1 oxalate--CoA ligase-like [Nicotiana tomentosiformis]	ko01100//Metabolic pathways;ko00630//Glyoxylate and dicarboxylate metabolism	-	GO:0003987//acetate-CoA ligase activity;GO:0004043//L-aminoadipate-semialdehyde dehydrogenase activity;GO:0008668//(2,3-dihydroxybenzoyl)adenylate synthase activity;GO:0008756//o-succinylbenzoate-CoA ligase activity;GO:0030729//acetoacetate-CoA ligase activity;GO:0047473//D-alanine [D-alanyl carrier protein] ligase activity;GO:0050218//propionate-CoA ligase activity	GO:0009234//menaquinone biosynthetic process;GO:0019287//isopentenyl diphosphate biosynthetic process, mevalonate pathway;GO:0019290//siderophore biosynthetic process;GO:0019350//teichoic acid biosynthetic process;GO:0019427//acetyl-CoA biosynthetic process from acetate;GO:0019878//lysine biosynthetic process via aminoadipic acid
Unigene0069265	13	11	26	3616	3870	4051	0.368	0.309	0.620	109.515	126.728	123.214	0.432333333333333	119.819	8.11449690895225	4.19083989519936e-226	2.42565813134139e-222	ACO3	-	-	-	--	XP_019246950.1 PREDICTED: 1-aminocyclopropane-1-carboxylate oxidase homolog isoform X2 [Nicotiana attenuata]	-	-	GO:0016491//oxidoreductase activity	-
Unigene0012506	5644	7425	7236	63	61	77	185.495	241.636	200.199	2.213	2.317	2.717	209.11	2.41566666666667	-6.43569685190962	6.22639799823961e-225	3.303519231266e-221	At1g29670	-	-	-	--	XP_016559650.1 PREDICTED: GDSL esterase/lipase At1g29670-like [Capsicum annuum]	-	-	GO:0016788//hydrolase activity, acting on ester bonds	-
Unigene0078525	4924	4581	5952	50	78	56	424.275	390.849	431.728	4.605	7.768	5.180	415.617333333333	5.851	-6.15042879475423	4.67048967665956e-220	2.28739028256585e-216	MALD3	-	-	-	--	AAT68263.1 lipid transfer protein [Nicotiana glauca]	-	-	-	-
Unigene0001515	19	15	12	4114	3474	4085	0.797	0.623	0.424	184.407	168.368	183.890	0.614666666666667	178.888333333333	8.18503933608723	5.34502559631766e-220	2.43076492618823e-216	CYP71D55	-	-	-	--	PHT34787.1 5-epiaristolochene 1,3-dihydroxylase [Capsicum baccatum]	-	-	GO:0005506//iron ion binding;GO:0016705//oxidoreductase activity, acting on paired donors, with incorporation or reduction of molecular oxygen;GO:0020037//heme binding	-
Unigene0068854	290	262	451	7657	6842	8342	7.713	6.900	10.098	217.696	210.326	238.186	8.237	222.069333333333	4.75274737870947	3.86543625359697e-217	1.64069730262675e-213	PLDBETA1	Metabolism;Metabolism;Cellular Processes;Metabolism;Metabolism	Global and overview maps;Global and overview maps;Transport and catabolism;Lipid metabolism;Lipid metabolism	K01115;K01115;K01115;K01115;K01115	--	XP_015085765.1 phospholipase D beta 1-like [Solanum pennellii]	ko01100//Metabolic pathways;ko01110//Biosynthesis of secondary metabolites;ko04144//Endocytosis;ko00564//Glycerophospholipid metabolism;ko00565//Ether lipid metabolism	GO:0005575//cellular_component;GO:0005622//intracellular anatomical structure;GO:0005737//cytoplasm;GO:0005911//cell-cell junction;GO:0009506//plasmodesma;GO:0016020//membrane;GO:0030054//cell junction;GO:0055044//symplast	GO:0003674//molecular_function;GO:0003824//catalytic activity;GO:0004620//phospholipase activity;GO:0004630//phospholipase D activity;GO:0005488//binding;GO:0005543//phospholipid binding;GO:0005546//phosphatidylinositol-4,5-bisphosphate binding;GO:0008081//phosphoric diester hydrolase activity;GO:0008289//lipid binding;GO:0008808//cardiolipin synthase activity;GO:0016298//lipase activity;GO:00167…	GO:0002376//immune system process;GO:0006629//lipid metabolic process;GO:0006950//response to stress;GO:0006952//defense response;GO:0006955//immune response;GO:0008150//biological_process;GO:0008152//metabolic process;GO:0009056//catabolic process;GO:0009605//response to external stimulus;GO:0009607//response to biotic stimulus;GO:0009617//response to bacterium;GO:0010035//response to inorganic …
Unigene0005422	525	443	675	9315	9310	8569	10.160	8.489	10.996	192.681	208.221	178.009	9.88166666666667	192.970333333333	4.28748086791469	1.89426671749561e-215	7.5377608355944e-212	ACLB-2	Metabolism;Metabolism;Metabolism	Global and overview maps;Global and overview maps;Carbohydrate metabolism	K01648;K01648;K01648	--	KAF3641041.1 ATP-citrate synthase beta chain protein 1 [Capsicum annuum]	ko01100//Metabolic pathways;ko01110//Biosynthesis of secondary metabolites;ko00020//Citrate cycle (TCA cycle)	-	GO:0003824//catalytic activity;GO:0003985//acetyl-CoA C-acetyltransferase activity;GO:0004774//succinate-CoA ligase activity;GO:0004775//succinate-CoA ligase (ADP-forming) activity;GO:0004776//succinate-CoA ligase (GDP-forming) activity;GO:0046912//acyltransferase, acyl groups converted into alkyl on transfer	GO:0006099//tricarboxylic acid cycle;GO:0046356//acetyl-CoA catabolic process
Unigene0075724	622	615	780	10270	8577	9255	18.498	18.110	19.527	326.465	294.795	295.459	18.7116666666667	305.573	4.02950710281318	1.61048519437232e-214	6.03155125619392e-211	FBA6	Metabolism;Metabolism;Metabolism;Metabolism;Metabolism;Metabolism;Metabolism;Metabolism	Global and overview maps;Global and overview maps;Global and overview maps;Global and overview maps;Carbohydrate metabolism;Energy metabolism;Carbohydrate metabolism;Carbohydrate metabolism	K01623;K01623;K01623;K01623;K01623;K01623;K01623;K01623	--	TMW86739.1 hypothetical protein EJD97_020934 [Solanum chilense]	ko01100//Metabolic pathways;ko01110//Biosynthesis of secondary metabolites;ko01200//Carbon metabolism;ko01230//Biosynthesis of amino acids;ko00010//Glycolysis / Gluconeogenesis;ko00710//Carbon fixation in photosynthetic organisms;ko00051//Fructose and mannose metabolism;ko00030//Pentose phosphate pathway	-	GO:0004332//fructose-bisphosphate aldolase activity	GO:0006096//glycolytic process
Unigene0059514	6	2	14	10974	13065	10885	0.245	0.081	0.482	479.358	617.052	477.505	0.269333333333333	524.638333333333	10.9277147161155	1.27062695305274e-213	4.49434871372009e-210	FAD12	-	-	-	--	XP_006366157.1 PREDICTED: delta(12) oleic acid desaturase FAD2-like [Solanum tuberosum]	-	-	GO:0016717//oxidoreductase activity, acting on paired donors, with oxidation of a pair of donors resulting in the reduction of molecular oxygen to two molecules of water	GO:0006629//lipid metabolic process
Unigene0060553	33	38	31	4151	3379	3115	4.329	4.936	3.423	582.007	512.249	438.620	4.22933333333333	510.958666666667	6.91663251040777	2.74198875036007e-212	9.18825998725922e-209	--	-	-	-	--	KAG5573327.1 hypothetical protein H5410_063093 [Solanum commersonii]	-	-	-	-
Unigene0041554	94	94	129	2657	2814	3168	2.928	2.899	3.382	88.461	101.298	105.925	3.06966666666667	98.5613333333333	5.00486786508842	1.14806784220495e-210	3.65475916887523e-207	DBR	-	-	-	--	XP_016507936.1 PREDICTED: 2-alkenal reductase (NADP(+)-dependent)-like [Nicotiana tabacum]	-	-	GO:0008743//L-threonine 3-dehydrogenase activity;GO:0016655//oxidoreductase activity, acting on NAD(P)H, quinone or similar compound as acceptor	GO:0006567//threonine catabolic process;GO:0008152//metabolic process
Unigene0047629	286	323	338	6000	5782	5709	5.760	6.441	5.730	129.158	134.575	123.419	5.977	129.050666666667	4.43237224132345	3.55396761709422e-209	1.07749528688169e-205	PGD2	Metabolism;Metabolism;Metabolism;Metabolism;Metabolism	Global and overview maps;Global and overview maps;Global and overview maps;Metabolism of other amino acids;Carbohydrate metabolism	K00033;K00033;K00033;K00033;K00033	--	KAG5608070.1 hypothetical protein H5410_019351 [Solanum commersonii]	ko01100//Metabolic pathways;ko01110//Biosynthesis of secondary metabolites;ko01200//Carbon metabolism;ko00480//Glutathione metabolism;ko00030//Pentose phosphate pathway	GO:0005737//cytoplasm	GO:0004616//phosphogluconate dehydrogenase (decarboxylating) activity;GO:0008442//3-hydroxyisobutyrate dehydrogenase activity;GO:0008679//2-hydroxy-3-oxopropionate reductase activity;GO:0050661//NADP binding	GO:0006098//pentose-phosphate shunt;GO:0006574//valine catabolic process
Unigene0019730	20363	23915	30639	753	655	906	606.599	705.423	768.339	23.977	22.551	28.972	693.453666666667	25.1666666666667	-4.78421344279926	3.44872621657234e-203	9.98061367076035e-200	LOX1.6	Metabolism	Lipid metabolism	K15718	--	KAH0641789.1 hypothetical protein KY289_032763 [Solanum tuberosum]	ko00591//Linoleic acid metabolism	GO:0005575//cellular_component;GO:0005622//intracellular anatomical structure;GO:0005737//cytoplasm	GO:0003674//molecular_function;GO:0003824//catalytic activity;GO:0005488//binding;GO:0005515//protein binding;GO:0016165//linoleate 13S-lipoxygenase activity;GO:0016491//oxidoreductase activity;GO:0016701//oxidoreductase activity, acting on single donors with incorporation of molecular oxygen;GO:0016702//oxidoreductase activity, acting on single donors with incorporation of molecular oxygen, inco…	GO:0006082//organic acid metabolic process;GO:0006629//lipid metabolic process;GO:0006631//fatty acid metabolic process;GO:0006633//fatty acid biosynthetic process;GO:0008150//biological_process;GO:0008152//metabolic process;GO:0008610//lipid biosynthetic process;GO:0009058//biosynthetic process;GO:0009987//cellular process;GO:0016053//organic acid biosynthetic process;GO:0019752//carboxylic acid…
Unigene0000968	313	354	453	7742	9072	7445	14.590	16.339	17.776	385.751	488.736	372.540	16.235	415.675666666667	4.6782790064411	8.84917779860547e-203	2.44960631339832e-199	COMT	Metabolism;Metabolism;Metabolism;Metabolism	Global and overview maps;Global and overview maps;Biosynthesis of other secondary metabolites;Amino acid metabolism	K13066;K13066;K13066;K13066	--	QDL52646.1 caffeate O-methyltransferase [Lycium chinense]	ko01100//Metabolic pathways;ko01110//Biosynthesis of secondary metabolites;ko00940//Phenylpropanoid biosynthesis;ko00380//Tryptophan metabolism	GO:0005575//cellular_component;GO:0005622//intracellular anatomical structure;GO:0005634//nucleus;GO:0005737//cytoplasm;GO:0005886//plasma membrane;GO:0005911//cell-cell junction;GO:0009506//plasmodesma;GO:0016020//membrane;GO:0030054//cell junction;GO:0043226//organelle;GO:0043227//membrane-bounded organelle;GO:0043229//intracellular organelle;GO:0043231//intracellular membrane-bounded organelle…	GO:0003674//molecular_function;GO:0003824//catalytic activity;GO:0005488//binding;GO:0005515//protein binding;GO:0008168//methyltransferase activity;GO:0008171//O-methyltransferase activity;GO:0008757//S-adenosylmethionine-dependent methyltransferase activity;GO:0016740//transferase activity;GO:0016741//transferase activity, transferring one-carbon groups;GO:0017096//acetylserotonin O-methyltrans…	GO:0006725//cellular aromatic compound metabolic process;GO:0006807//nitrogen compound metabolic process;GO:0008150//biological_process;GO:0008152//metabolic process;GO:0009058//biosynthetic process;GO:0009698//phenylpropanoid metabolic process;GO:0009699//phenylpropanoid biosynthetic process;GO:0009808//lignin metabolic process;GO:0009809//lignin biosynthetic process;GO:0009812//flavonoid metabo…
Unigene0070524	11	26	34	4875	7475	8229	0.436	1.019	1.133	206.345	342.096	349.801	0.862666666666667	299.414	8.43912275367456	9.79648911166159e-199	2.59884528650529e-195	At2g18193	-	-	-	--	TMW84026.1 hypothetical protein EJD97_000220 [Solanum chilense]	-	GO:0000502//proteasome complex;GO:0005575//cellular_component;GO:0005622//intracellular anatomical structure;GO:0005737//cytoplasm;GO:0005739//mitochondrion;GO:0005740//mitochondrial envelope;GO:0005743//mitochondrial inner membrane;GO:0009379//Holliday junction helicase complex;GO:0016020//membrane;GO:0016021//integral component of membrane;GO:0019866//organelle inner membrane;GO:0031090//organe…	GO:0000166//nucleotide binding;GO:0003674//molecular_function;GO:0003723//RNA binding;GO:0003724//RNA helicase activity;GO:0003824//catalytic activity;GO:0004222//metalloendopeptidase activity;GO:0004386//helicase activity;GO:0005488//binding;GO:0005524//ATP binding;GO:0009378//four-way junction helicase activity;GO:0016462//pyrophosphatase activity;GO:0016787//hydrolase activity;GO:0016817//hydr…	GO:0006281//DNA repair;GO:0006310//DNA recombination;GO:0006508//proteolysis;GO:0006996//organelle organization;GO:0007005//mitochondrion organization;GO:0008150//biological_process;GO:0009987//cellular process;GO:0010498//proteasomal protein catabolic process;GO:0016043//cellular component organization;GO:0017004//cytochrome complex assembly;GO:0017062//respiratory chain complex III assembly;GO:…
Unigene0037474	643	699	741	10840	12261	12118	21.968	23.647	21.312	395.872	484.137	444.437	22.309	441.482	4.30665686645218	4.554983509047e-198	1.16002676021602e-194	PDC2	Metabolism;Metabolism;Metabolism	Global and overview maps;Global and overview maps;Carbohydrate metabolism	K01568;K01568;K01568	--	XP_009769363.1 PREDICTED: pyruvate decarboxylase 1-like [Nicotiana sylvestris]	ko01100//Metabolic pathways;ko01110//Biosynthesis of secondary metabolites;ko00010//Glycolysis / Gluconeogenesis	GO:0005948//acetolactate synthase complex	GO:0000287//magnesium ion binding;GO:0003824//catalytic activity;GO:0003984//acetolactate synthase activity;GO:0008949//oxalyl-CoA decarboxylase activity;GO:0009028//tartronate-semialdehyde synthase activity;GO:0016823//hydrolase activity, acting on acid carbon-carbon bonds, in ketonic substances;GO:0030976//thiamine pyrophosphate binding;GO:0033980//phosphonopyruvate decarboxylase activity;GO:00…	GO:0006113//fermentation;GO:0009097//isoleucine biosynthetic process;GO:0009099//valine biosynthetic process;GO:0009234//menaquinone biosynthetic process;GO:0009444//pyruvate oxidation;GO:0009636//response to toxic substance;GO:0009684//indoleacetic acid biosynthetic process;GO:0017000//antibiotic biosynthetic process;GO:0019310//inositol catabolic process;GO:0019529//taurine catabolic process;GO…
Unigene0036153	204	175	201	7745	6348	5592	11.453	9.729	9.500	464.801	411.907	337.029	10.2273333333333	404.579	5.3059195055038	9.91952860264666e-197	2.42906364258964e-193	CHI9	Metabolism;Environmental Information Processing;Metabolism	Global and overview maps;Signal transduction;Carbohydrate metabolism	K20547;K20547;K20547	--	TMW83885.1 hypothetical protein EJD97_000535 [Solanum chilense]	ko01100//Metabolic pathways;ko04016//MAPK signaling pathway - plant;ko00520//Amino sugar and nucleotide sugar metabolism	-	GO:0004568//chitinase activity;GO:0008061//chitin binding	GO:0006032//chitin catabolic process;GO:0016998//cell wall macromolecule catabolic process
Unigene0009697	343	355	513	6109	6450	5823	12.172	12.474	15.325	231.720	264.527	221.817	13.3236666666667	239.354666666667	4.16708686322344	7.68618003345792e-194	1.81245818655629e-190	ORF	-	-	-	--	KAG5569091.1 hypothetical protein H5410_058857 [Solanum commersonii]	-	-	GO:0003674//molecular_function;GO:0003824//catalytic activity;GO:0016740//transferase activity;GO:0016746//acyltransferase activity;GO:0016747//acyltransferase activity, transferring groups other than amino-acyl groups	GO:0006629//lipid metabolic process;GO:0006720//isoprenoid metabolic process;GO:0006721//terpenoid metabolic process;GO:0006807//nitrogen compound metabolic process;GO:0008150//biological_process;GO:0008152//metabolic process;GO:0008299//isoprenoid biosynthetic process;GO:0008610//lipid biosynthetic process;GO:0009058//biosynthetic process;GO:0009987//cellular process;GO:0016101//diterpenoid meta…
Unigene0058160	118	96	223	8235	10998	12385	2.017	1.624	3.208	150.428	217.217	227.203	2.283	198.282666666667	6.44048389680046	3.54724161661642e-192	8.06592068738336e-189	ABCB11	Environmental Information Processing	Membrane transport	K05658	--	XP_009593037.1 ABC transporter B family member 11-like [Nicotiana tomentosiformis]	ko02010//ABC transporters	GO:0005575//cellular_component;GO:0005737//cytoplasm;GO:0005886//plasma membrane;GO:0005887//integral component of plasma membrane;GO:0005911//cell-cell junction;GO:0009380//excinuclease repair complex;GO:0009506//plasmodesma;GO:0009898//cytoplasmic side of plasma membrane;GO:0016020//membrane;GO:0016021//integral component of membrane;GO:0030054//cell junction;GO:0031224//intrinsic component of …	GO:0000166//nucleotide binding;GO:0003674//molecular_function;GO:0003824//catalytic activity;GO:0003924//GTPase activity;GO:0004140//dephospho-CoA kinase activity;GO:0005215//transporter activity;GO:0005260//intracellularly ATP-gated chloride channel activity;GO:0005319//lipid transporter activity;GO:0005488//binding;GO:0005524//ATP binding;GO:0005525//GTP binding;GO:0009381//excinuclease ABC act…	GO:0000910//cytokinesis;GO:0006289//nucleotide-excision repair;GO:0006412//translation;GO:0006810//transport;GO:0006817//phosphate ion transport;GO:0006824//cobalt ion transport;GO:0006855//xenobiotic transmembrane transport;GO:0006869//lipid transport;GO:0007186//G protein-coupled receptor signaling pathway;GO:0007601//visual perception;GO:0008150//biological_process;GO:0008272//sulfate transpor…
Unigene0044862	149	134	332	17689	28238	22393	2.288	2.037	4.291	290.309	501.082	369.083	2.872	386.824666666667	7.07348023476416	1.22183866728002e-188	2.68248359546152e-185	ABCC3	-	-	-	--	XP_019230852.1 PREDICTED: ABC transporter C family member 3 [Nicotiana attenuata]	-	GO:0005575//cellular_component;GO:0005737//cytoplasm;GO:0005887//integral component of plasma membrane;GO:0009380//excinuclease repair complex;GO:0009898//cytoplasmic side of plasma membrane;GO:0016021//integral component of membrane;GO:0043190//ATP-binding cassette (ABC) transporter complex;GO:0055051//ATP-binding cassette (ABC) transporter complex, integrated substrate binding;GO:0055052//ATP-b…	GO:0000166//nucleotide binding;GO:0003677//DNA binding;GO:0003924//GTPase activity;GO:0005260//intracellularly ATP-gated chloride channel activity;GO:0005319//lipid transporter activity;GO:0005524//ATP binding;GO:0005525//GTP binding;GO:0009381//excinuclease ABC activity;GO:0015220//choline transmembrane transporter activity;GO:0015221//lipopolysaccharide transmembrane transporter activity;GO:001…	GO:0000910//cytokinesis;GO:0006289//nucleotide-excision repair;GO:0006810//transport;GO:0006817//phosphate ion transport;GO:0006824//cobalt ion transport;GO:0006855//xenobiotic transmembrane transport;GO:0006869//lipid transport;GO:0007601//visual perception;GO:0008150//biological_process;GO:0008272//sulfate transport;GO:0015675//nickel cation transport;GO:0015689//molybdate ion transport;GO:0015…
Unigene0073252	116	88	248	11144	10055	10791	7.734	5.810	13.920	794.245	774.842	772.377	9.15466666666667	780.488	6.41372528414371	1.32686355623884e-187	2.81595829662049e-184	CXE17	-	-	-	--	XP_019241733.1 PREDICTED: probable carboxylesterase 17 [Nicotiana attenuata]	-	-	GO:0003674//molecular_function;GO:0003824//catalytic activity;GO:0008236//serine-type peptidase activity;GO:0016787//hydrolase activity;GO:0016788//hydrolase activity, acting on ester bonds;GO:0052689//carboxylic ester hydrolase activity	GO:0006508//proteolysis;GO:0008150//biological_process;GO:0008152//metabolic process;GO:0009056//catabolic process
Unigene0027055	35	25	40	2578	2831	2169	1.632	1.155	1.570	128.519	152.595	108.592	1.45233333333333	129.902	6.48290722025238	3.05076836767025e-185	6.26568775589773e-182	At3g28580	-	-	-	--	XP_009593296.1 AAA-ATPase At3g28580-like [Nicotiana tomentosiformis]	-	GO:0000502//proteasome complex;GO:0009379//Holliday junction helicase complex	GO:0003723//RNA binding;GO:0003724//RNA helicase activity;GO:0004222//metalloendopeptidase activity;GO:0004252//serine-type endopeptidase activity;GO:0004386//helicase activity;GO:0005524//ATP binding;GO:0009378//four-way junction helicase activity;GO:0016887//ATP hydrolysis activity	GO:0006281//DNA repair;GO:0006310//DNA recombination;GO:0006508//proteolysis;GO:0010498//proteasomal protein catabolic process;GO:0019941//modification-dependent protein catabolic process;GO:0051301//cell division
Unigene0031493	21	20	40	3349	2294	2655	0.919	0.866	1.473	156.598	115.979	124.678	1.086	132.418333333333	6.9299349638987	2.34485596612671e-181	4.66538405160485e-178	--	-	-	-	--	XP_009627921.1 uncharacterized protein LOC104118395 [Nicotiana tomentosiformis]	-	-	-	-
Unigene0042818	149	137	234	4017	5133	4611	4.721	4.298	6.241	136.047	187.965	156.833	5.08666666666667	160.281666666667	4.97774505005959	2.24949527446026e-180	4.34002621619199e-177	SAMDC	Metabolism;Metabolism;Metabolism	Global and overview maps;Amino acid metabolism;Amino acid metabolism	K01611;K01611;K01611	--	KAF3613191.1 S-adenosylmethionine decarboxylase proenzyme [Capsicum annuum]	ko01100//Metabolic pathways;ko00270//Cysteine and methionine metabolism;ko00330//Arginine and proline metabolism	-	GO:0003674//molecular_function;GO:0003824//catalytic activity;GO:0004014//adenosylmethionine decarboxylase activity;GO:0016829//lyase activity;GO:0016830//carbon-carbon lyase activity;GO:0016831//carboxy-lyase activity	GO:0006139//nucleobase-containing compound metabolic process;GO:0006557//S-adenosylmethioninamine biosynthetic process;GO:0006576//cellular biogenic amine metabolic process;GO:0006595//polyamine metabolic process;GO:0006596//polyamine biosynthetic process;GO:0006597//spermine biosynthetic process;GO:0006725//cellular aromatic compound metabolic process;GO:0006790//sulfur compound metabolic proces…
Unigene0038268	87	114	133	2351	2366	2479	10.419	13.519	13.409	300.968	327.491	318.712	12.449	315.723666666667	4.66456064558661	5.16904051000565e-179	9.67948444679529e-176	LTP2	-	-	-	--	XP_016492293.1 PREDICTED: non-specific lipid-transfer protein 1-like [Nicotiana tabacum]	-	-	-	-
Unigene0072477	42	59	66	2024	2112	2567	1.255	1.745	1.660	64.623	72.910	82.311	1.55333333333333	73.2813333333333	5.56000639383478	7.50689677869835e-177	1.36556886887476e-173	UGT74D1	-	-	-	--	BAG80538.1 UDP-glucose:glucosyltransferase [Lycium barbarum]	-	-	GO:0008194//UDP-glycosyltransferase activity;GO:0016758//hexosyltransferase activity	-
Unigene0059532	881	965	1315	10685	9737	10582	34.824	37.770	43.757	451.455	444.818	449.016	38.7836666666667	448.429666666667	3.53136061578907	1.18019665708914e-174	2.08724335454309e-171	GL1-4	Metabolism;Metabolism	Global and overview maps;Lipid metabolism	K15404;K15404	--	XP_016552126.1 PREDICTED: protein ECERIFERUM 1-like [Capsicum annuum]	ko01110//Biosynthesis of secondary metabolites;ko00073//Cutin, suberine and wax biosynthesis	-	GO:0005506//iron ion binding;GO:0016491//oxidoreductase activity	GO:0008610//lipid biosynthetic process
Unigene0078985	14	17	12	2999	2241	2577	0.425	0.511	0.307	97.370	78.670	84.027	0.414333333333333	86.689	7.70891324015935	1.70870580999352e-174	2.94026706785588e-171	10HGO	Metabolism;Metabolism;Metabolism	Global and overview maps;Global and overview maps;Metabolism of terpenoids and polyketides	K23232;K23232;K23232	--	XP_009592886.1 8-hydroxygeraniol dehydrogenase-like [Nicotiana tomentosiformis]	ko01100//Metabolic pathways;ko01110//Biosynthesis of secondary metabolites;ko00902//Monoterpenoid biosynthesis	GO:0016021//integral component of membrane	GO:0004024//alcohol dehydrogenase activity, zinc-dependent;GO:0008270//zinc ion binding;GO:0008743//L-threonine 3-dehydrogenase activity;GO:0016491//oxidoreductase activity;GO:0016655//oxidoreductase activity, acting on NAD(P)H, quinone or similar compound as acceptor;GO:0018467//formaldehyde dehydrogenase activity;GO:0050607//mycothiol-dependent formaldehyde dehydrogenase activity;GO:0051287//NA…	GO:0006113//fermentation;GO:0006567//threonine catabolic process;GO:0008152//metabolic process;GO:0009404//toxin metabolic process;GO:0010127//mycothiol-dependent detoxification;GO:0019439//aromatic compound catabolic process;GO:0030154//cell differentiation;GO:0030494//bacteriochlorophyll biosynthetic process;GO:0046292//formaldehyde metabolic process
Unigene0056404	108	99	153	2863	2824	2362	4.803	4.360	5.728	136.101	145.152	112.765	4.96366666666667	131.339333333333	4.72574899212509	7.03155940348875e-168	1.17811927395085e-164	2ODD19	-	-	-	--	PHU01407.1 hypothetical protein BC332_31194 [Capsicum chinense]	-	-	GO:0016491//oxidoreductase activity	GO:0075733//intracellular transport of virus
Unigene0013082	6	6	11	4022	4293	5512	0.356	0.352	0.549	255.016	294.310	350.986	0.419	300.104	9.48429658906955	1.06252861859669e-167	1.73459159202087e-164	UGT29	-	-	-	--	XP_006361439.1 PREDICTED: beta-D-glucosyl crocetin beta-1,6-glucosyltransferase-like [Solanum tuberosum]	-	-	GO:0008194//UDP-glycosyltransferase activity;GO:0016758//hexosyltransferase activity	-
Unigene0044161	26	18	42	3157	2046	2625	1.255	0.860	1.707	162.899	114.148	136.028	1.274	137.691666666667	6.75593215994332	4.77808581746817e-167	7.60527919566409e-164	CYP92C6	Metabolism;Metabolism;Metabolism	Global and overview maps;Global and overview maps;Metabolism of terpenoids and polyketides	K20623;K20623;K20623	--	KAG5619367.1 hypothetical protein H5410_019191 [Solanum commersonii]	ko01100//Metabolic pathways;ko01110//Biosynthesis of secondary metabolites;ko00905//Brassinosteroid biosynthesis	GO:0005575//cellular_component;GO:0005622//intracellular anatomical structure;GO:0005737//cytoplasm;GO:0005783//endoplasmic reticulum;GO:0005789//endoplasmic reticulum membrane;GO:0012505//endomembrane system;GO:0016020//membrane;GO:0016021//integral component of membrane;GO:0031090//organelle membrane;GO:0031224//intrinsic component of membrane;GO:0031984//organelle subcompartment;GO:0042175//nu…	GO:0003674//molecular_function;GO:0003824//catalytic activity;GO:0004497//monooxygenase activity;GO:0005488//binding;GO:0005506//iron ion binding;GO:0016491//oxidoreductase activity;GO:0016705//oxidoreductase activity, acting on paired donors, with incorporation or reduction of molecular oxygen;GO:0020037//heme binding;GO:0043167//ion binding;GO:0043169//cation binding;GO:0046872//metal ion bindi…	GO:0000003//reproduction;GO:0003006//developmental process involved in reproduction;GO:0007275//multicellular organism development;GO:0007568//aging;GO:0008150//biological_process;GO:0008152//metabolic process;GO:0009835//fruit ripening;GO:0010154//fruit development;GO:0021700//developmental maturation;GO:0022414//reproductive process;GO:0032501//multicellular organismal process;GO:0032502//devel…
Unigene0022524	83	75	198	6381	6626	6607	2.583	2.311	5.188	212.295	238.353	220.755	3.36066666666667	223.801	6.05732521880705	2.89239886496363e-166	4.49154270571963e-163	SCL14	-	-	-	GRAS	PHT62458.1 Scarecrow-like protein 14 [Capsicum annuum]	-	-	-	-
Unigene0007643	588	614	941	8117	7464	8433	8.200	8.478	11.047	120.991	120.295	126.240	9.24166666666667	122.508666666667	3.72858694905956	4.58697118485122e-165	6.95341146183589e-162	NHX7	-	-	-	--	XP_015159422.1 PREDICTED: sodium/hydrogen exchanger 7-like isoform X2 [Solanum tuberosum]	-	GO:0005887//integral component of plasma membrane;GO:0016021//integral component of membrane	GO:0015299//solute:proton antiporter activity;GO:0015385//sodium:proton antiporter activity	GO:0006812//cation transport;GO:0006814//sodium ion transport;GO:0006883//cellular sodium ion homeostasis;GO:0006885//regulation of pH;GO:0055085//transmembrane transport
Unigene0017405	671	520	1318	45530	35552	36869	29.079	22.314	48.083	2109.074	1780.637	1715.180	33.1586666666667	1868.297	5.81619400961637	1.01697707419239e-164	1.50578828743445e-161	ACO	Metabolism;Metabolism;Metabolism	Global and overview maps;Global and overview maps;Amino acid metabolism	K05933;K05933;K05933	--	KAG5620702.1 hypothetical protein H5410_005920 [Solanum commersonii]	ko01100//Metabolic pathways;ko01110//Biosynthesis of secondary metabolites;ko00270//Cysteine and methionine metabolism	-	GO:0016491//oxidoreductase activity	-
Unigene0075636	40	42	57	3512	3300	2239	0.925	0.962	1.110	86.828	88.214	55.592	0.999	76.878	6.26594231629204	3.95268657446413e-164	5.7195374732496e-161	HOMT1	Metabolism;Metabolism;Metabolism;Metabolism	Global and overview maps;Global and overview maps;Biosynthesis of other secondary metabolites;Amino acid metabolism	K13066;K13066;K13066;K13066	--	KAH0753093.1 hypothetical protein KY285_006241 [Solanum tuberosum]	ko01100//Metabolic pathways;ko01110//Biosynthesis of secondary metabolites;ko00940//Phenylpropanoid biosynthesis;ko00380//Tryptophan metabolism	-	GO:0008171//O-methyltransferase activity;GO:0046983//protein dimerization activity	-
Unigene0019960	2454	2855	3743	60	62	43	113.908	131.222	146.257	2.977	3.326	2.143	130.462333333333	2.81533333333333	-5.53418377998243	1.14074267901456e-163	1.61397344194443e-160	KCS3	Metabolism;Metabolism;Organismal Systems;Metabolism	Global and overview maps;Global and overview maps;Environmental adaptation;Lipid metabolism	K15397;K15397;K15397;K15397	--	KAG5578623.1 hypothetical protein H5410_058757 [Solanum commersonii]	ko01100//Metabolic pathways;ko01110//Biosynthesis of secondary metabolites;ko04626//Plant-pathogen interaction;ko00062//Fatty acid elongation	GO:0016020//membrane	GO:0003985//acetyl-CoA C-acetyltransferase activity;GO:0004315//3-oxoacyl-[acyl-carrier-protein] synthase activity;GO:0016747//acyltransferase activity, transferring groups other than amino-acyl groups;GO:0046872//metal ion binding	GO:0006631//fatty acid metabolic process;GO:0006633//fatty acid biosynthetic process
Unigene0066210	64	46	53	1932	1854	1796	3.791	2.698	2.643	122.335	126.931	114.210	3.044	121.158666666667	5.3147854376195	2.6015649439934e-163	3.60079210552548e-160	AHL17	-	-	-	--	KAG5573361.1 hypothetical protein H5410_063127 [Solanum commersonii]	-	-	-	-
Unigene0068061	471	542	506	11801	16975	15489	24.846	28.310	22.470	665.407	1034.894	877.094	25.2086666666667	859.131666666667	5.09088753078133	5.49529781251057e-163	7.44414087504091e-160	PSAT2	Metabolism;Metabolism;Metabolism;Metabolism;Metabolism;Metabolism;Metabolism	Global and overview maps;Global and overview maps;Global and overview maps;Global and overview maps;Amino acid metabolism;Amino acid metabolism;Metabolism of cofactors and vitamins	K00831;K00831;K00831;K00831;K00831;K00831;K00831	--	KAF3628526.1 Phosphoserine aminotransferase [Capsicum annuum]	ko01100//Metabolic pathways;ko01110//Biosynthesis of secondary metabolites;ko01200//Carbon metabolism;ko01230//Biosynthesis of amino acids;ko00270//Cysteine and methionine metabolism;ko00260//Glycine, serine and threonine metabolism;ko00750//Vitamin B6 metabolism	GO:0005575//cellular_component;GO:0005622//intracellular anatomical structure;GO:0005737//cytoplasm;GO:0005829//cytosol;GO:0009507//chloroplast;GO:0009536//plastid;GO:0043226//organelle;GO:0043227//membrane-bounded organelle;GO:0043229//intracellular organelle;GO:0043231//intracellular membrane-bounded organelle	GO:0000287//magnesium ion binding;GO:0003674//molecular_function;GO:0003824//catalytic activity;GO:0004648//O-phospho-L-serine:2-oxoglutarate aminotransferase activity;GO:0005488//binding;GO:0005509//calcium ion binding;GO:0008483//transaminase activity;GO:0016740//transferase activity;GO:0016769//transferase activity, transferring nitrogenous groups;GO:0016787//hydrolase activity;GO:0016788//hyd…	GO:0000003//reproduction;GO:0003006//developmental process involved in reproduction;GO:0006082//organic acid metabolic process;GO:0006139//nucleobase-containing compound metabolic process;GO:0006144//purine nucleobase metabolic process;GO:0006520//cellular amino acid metabolic process;GO:0006563//L-serine metabolic process;GO:0006564//L-serine biosynthetic process;GO:0006725//cellular aromatic co…
Unigene0000831	70	90	69	2787	3352	3724	3.272	4.165	2.715	139.232	181.061	186.839	3.384	169.044	5.64252543184651	7.37132026606018e-163	9.77744205624e-160	NRT2.7	Metabolism	Energy metabolism	K02575	--	XP_016508369.1 PREDICTED: high affinity nitrate transporter 2.7 [Nicotiana tabacum]	ko00910//Nitrogen metabolism	GO:0000325//plant-type vacuole;GO:0005575//cellular_component;GO:0005622//intracellular anatomical structure;GO:0005737//cytoplasm;GO:0005773//vacuole;GO:0005774//vacuolar membrane;GO:0005886//plasma membrane;GO:0005887//integral component of plasma membrane;GO:0009705//plant-type vacuole membrane;GO:0016020//membrane;GO:0016021//integral component of membrane;GO:0031090//organelle membrane;GO:00…	GO:0003674//molecular_function;GO:0005215//transporter activity;GO:0008509//anion transmembrane transporter activity;GO:0015075//ion transmembrane transporter activity;GO:0015103//inorganic anion transmembrane transporter activity;GO:0015112//nitrate transmembrane transporter activity;GO:0015318//inorganic molecular entity transmembrane transporter activity;GO:0015514//nitrite efflux transmembran…	GO:0001101//response to acid chemical;GO:0006082//organic acid metabolic process;GO:0006807//nitrogen compound metabolic process;GO:0006810//transport;GO:0006811//ion transport;GO:0006820//anion transport;GO:0008150//biological_process;GO:0008152//metabolic process;GO:0009987//cellular process;GO:0010035//response to inorganic substance;GO:0010167//response to nitrate;GO:0015698//inorganic anion …
Unigene0051973	5927	7389	6563	117	151	127	306.599	378.478	285.796	6.469	9.028	7.052	323.624333333333	7.51633333333333	-5.42814722932787	8.17843560828793e-162	1.06266252716016e-158	APS1	-	-	-	--	PHT46058.1 hypothetical protein CQW23_15216 [Capsicum baccatum]	-	-	-	-
Unigene0003565	77	60	39	5464	4933	4345	1.506	1.162	0.642	114.201	111.478	91.202	1.10333333333333	105.627	6.58096613190214	4.99231471473097e-159	6.35701386514982e-156	CYP40	-	-	-	--	KAH0698300.1 hypothetical protein KY289_015782 [Solanum tuberosum]	-	-	GO:0003755//peptidyl-prolyl cis-trans isomerase activity;GO:0005515//protein binding	GO:0000413//protein peptidyl-prolyl isomerization;GO:0006629//lipid metabolic process
Unigene0019897	270	354	595	10626	10107	9873	7.923	10.286	14.697	333.284	342.756	310.992	10.9686666666667	329.010666666667	4.90667428766747	2.8838382282657e-158	3.60016102582785e-155	NDB2	-	-	-	--	KAF3681652.1 External alternative NAD(P)H-ubiquinone oxidoreductase B1, mitochondrial [Capsicum annuum]	-	GO:0005575//cellular_component;GO:0005622//intracellular anatomical structure;GO:0005737//cytoplasm;GO:0005739//mitochondrion;GO:0005740//mitochondrial envelope;GO:0005743//mitochondrial inner membrane;GO:0016020//membrane;GO:0019866//organelle inner membrane;GO:0031090//organelle membrane;GO:0031966//mitochondrial membrane;GO:0031967//organelle envelope;GO:0031975//envelope;GO:0043226//organelle…	GO:0003674//molecular_function;GO:0003824//catalytic activity;GO:0003954//NADH dehydrogenase activity;GO:0004148//dihydrolipoyl dehydrogenase activity;GO:0004362//glutathione-disulfide reductase (NADPH) activity;GO:0005509//calcium ion binding;GO:0008137//NADH dehydrogenase (ubiquinone) activity;GO:0015042//trypanothione-disulfide reductase activity;GO:0016152//mercury (II) reductase activity;GO:…	GO:0006091//generation of precursor metabolites and energy;GO:0006096//glycolytic process;GO:0006116//NADH oxidation;GO:0006119//oxidative phosphorylation;GO:0006139//nucleobase-containing compound metabolic process;GO:0006163//purine nucleotide metabolic process;GO:0006725//cellular aromatic compound metabolic process;GO:0006734//NADH metabolic process;GO:0006753//nucleoside phosphate metabolic …
Unigene0027940	97	92	167	2378	2581	2460	2.801	2.630	4.059	73.389	86.124	76.244	3.16333333333333	78.5856666666667	4.63474870997319	9.50687969234706e-157	1.16400772356222e-153	At5g27460	-	-	-	--	KAG5627241.1 hypothetical protein H5410_012459 [Solanum commersonii]	-	GO:0005575//cellular_component;GO:0005622//intracellular anatomical structure;GO:0043226//organelle;GO:0043227//membrane-bounded organelle;GO:0043229//intracellular organelle;GO:0043231//intracellular membrane-bounded organelle	GO:0003674//molecular_function;GO:0003676//nucleic acid binding;GO:0003723//RNA binding;GO:0003824//catalytic activity;GO:0004518//nuclease activity;GO:0004519//endonuclease activity;GO:0005488//binding;GO:0005515//protein binding;GO:0016034//maleylacetoacetate isomerase activity;GO:0016787//hydrolase activity;GO:0016788//hydrolase activity, acting on ester bonds;GO:0097159//organic cyclic compou…	GO:0006139//nucleobase-containing compound metabolic process;GO:0006559//L-phenylalanine catabolic process;GO:0006572//tyrosine catabolic process;GO:0006725//cellular aromatic compound metabolic process;GO:0006749//glutathione metabolic process;GO:0006807//nitrogen compound metabolic process;GO:0008150//biological_process;GO:0008152//metabolic process;GO:0009451//RNA modification;GO:0009987//cell…
Unigene0066857	33	42	61	1444	1498	1676	1.162	1.465	1.808	54.356	60.970	63.360	1.47833333333333	59.562	5.33234868928758	2.41130522121821e-156	2.896660015557e-153	CYP81C13	-	-	-	--	XP_016453654.1 PREDICTED: isoflavone 2'-hydroxylase-like [Nicotiana tabacum]	-	-	GO:0005506//iron ion binding;GO:0016705//oxidoreductase activity, acting on paired donors, with incorporation or reduction of molecular oxygen;GO:0020037//heme binding	-
Unigene0066868	16	38	32	2941	2284	2156	0.730	1.718	1.230	143.502	120.497	105.649	1.226	123.216	6.65108681760579	1.00081245385235e-155	1.17999495021984e-152	WRKY6	-	-	-	WRKY	KAG5622928.1 hypothetical protein H5410_008146 [Solanum commersonii]	-	GO:0000795//synaptonemal complex;GO:0005575//cellular_component;GO:0005622//intracellular anatomical structure;GO:0005634//nucleus;GO:0043226//organelle;GO:0043227//membrane-bounded organelle;GO:0043229//intracellular organelle;GO:0043231//intracellular membrane-bounded organelle	GO:0001067//transcription regulatory region nucleic acid binding;GO:0003674//molecular_function;GO:0003676//nucleic acid binding;GO:0003677//DNA binding;GO:0003700//DNA-binding transcription factor activity;GO:0005488//binding;GO:0043565//sequence-specific DNA binding;GO:0097159//organic cyclic compound binding;GO:0140110//transcription regulator activity;GO:1901363//heterocyclic compound binding	GO:0000160//phosphorelay signal transduction system;GO:0006139//nucleobase-containing compound metabolic process;GO:0006351//transcription, DNA-templated;GO:0006355//regulation of transcription, DNA-templated;GO:0006725//cellular aromatic compound metabolic process;GO:0006807//nitrogen compound metabolic process;GO:0006950//response to stress;GO:0007130//synaptonemal complex assembly;GO:0007154//…
Unigene0017029	36	34	78	2148	2326	2032	1.367	1.278	2.493	87.160	102.049	82.806	1.71266666666667	90.6716666666667	5.72633550920621	5.54146433253523e-154	6.41479911134279e-151	CYP72A225	-	-	-	--	PHT35633.1 Secologanin synthase [Capsicum baccatum]	-	-	GO:0005506//iron ion binding;GO:0016705//oxidoreductase activity, acting on paired donors, with incorporation or reduction of molecular oxygen;GO:0020037//heme binding	-
Unigene0077038	557	497	423	21495	15815	16069	26.525	23.435	16.957	1094.148	870.413	821.451	22.3056666666667	928.670666666667	5.37968489333287	5.89616986036162e-154	6.70352397624113e-151	--	-	-	-	--	XP_015159515.1 PREDICTED: adhesive plaque matrix protein-like isoform X1 [Solanum tuberosum]	-	-	GO:0005199//structural constituent of cell wall	GO:0009664//plant-type cell wall organization
Unigene0060868	13	8	16	1656	1778	1781	0.794	0.484	0.822	108.053	125.437	116.707	0.7	116.732333333333	7.38163358670659	1.8345859026014e-151	2.04920026748817e-148	CXE1	-	-	-	--	KAF3682338.1 putative 60S ribosome subunit biogenesis protein NIP7 -like protein [Capsicum annuum]	-	-	GO:0016787//hydrolase activity	-
Unigene0052272	77	124	110	2689	2542	2791	2.574	4.104	3.095	96.078	98.204	100.150	3.25766666666667	98.144	4.91298917567874	1.95954683285725e-151	2.15104185783371e-148	CYP98A2	Metabolism;Metabolism;Metabolism;Metabolism;Metabolism	Global and overview maps;Global and overview maps;Biosynthesis of other secondary metabolites;Biosynthesis of other secondary metabolites;Biosynthesis of other secondary metabolites	K09754;K09754;K09754;K09754;K09754	--	QDL52645.1 p-coumaroyl shikimate 3'- hydroxylase [Lycium chinense]	ko01100//Metabolic pathways;ko01110//Biosynthesis of secondary metabolites;ko00940//Phenylpropanoid biosynthesis;ko00941//Flavonoid biosynthesis;ko00945//Stilbenoid, diarylheptanoid and gingerol biosynthesis	-	GO:0005506//iron ion binding;GO:0016705//oxidoreductase activity, acting on paired donors, with incorporation or reduction of molecular oxygen;GO:0020037//heme binding	-
Unigene0047628	818	907	1132	8419	9475	10024	20.146	22.119	23.470	221.638	269.699	265.020	21.9116666666667	252.119	3.52433371627931	1.92639822905912e-149	2.07881224487688e-146	PGD2	Metabolism;Metabolism;Metabolism;Metabolism;Metabolism	Global and overview maps;Global and overview maps;Global and overview maps;Metabolism of other amino acids;Carbohydrate metabolism	K00033;K00033;K00033;K00033;K00033	--	XP_016553277.1 PREDICTED: 6-phosphogluconate dehydrogenase, decarboxylating 3 [Capsicum annuum]	ko01100//Metabolic pathways;ko01110//Biosynthesis of secondary metabolites;ko01200//Carbon metabolism;ko00480//Glutathione metabolism;ko00030//Pentose phosphate pathway	GO:0005737//cytoplasm	GO:0004616//phosphogluconate dehydrogenase (decarboxylating) activity;GO:0008442//3-hydroxyisobutyrate dehydrogenase activity;GO:0008679//2-hydroxy-3-oxopropionate reductase activity;GO:0050661//NADP binding	GO:0006098//pentose-phosphate shunt;GO:0006574//valine catabolic process
Unigene0035181	7	3	16	2744	2343	2460	0.461	0.196	0.887	193.085	178.260	173.842	0.514666666666667	181.729	8.46393459861644	2.87291469641126e-149	3.0485455481852e-146	PGIP2	-	-	-	--	PHT79896.1 Polygalacturonase inhibitor [Capsicum annuum]	-	-	GO:0005515//protein binding	-
Unigene0061759	244	160	276	3970	3608	3843	6.283	4.080	5.983	109.277	107.380	106.234	5.44866666666667	107.630333333333	4.30403768427003	3.30503083862744e-149	3.44958530219233e-146	RLK5	-	-	-	--	XP_006366693.1 PREDICTED: receptor-like protein kinase HSL1 [Solanum tuberosum]	-	GO:0005575//cellular_component;GO:0005886//plasma membrane;GO:0016020//membrane;GO:0016021//integral component of membrane;GO:0031224//intrinsic component of membrane;GO:0071944//cell periphery	GO:0000166//nucleotide binding;GO:0003674//molecular_function;GO:0003824//catalytic activity;GO:0004672//protein kinase activity;GO:0004674//protein serine/threonine kinase activity;GO:0005488//binding;GO:0005515//protein binding;GO:0005524//ATP binding;GO:0016301//kinase activity;GO:0016740//transferase activity;GO:0016772//transferase activity, transferring phosphorus-containing groups;GO:00167…	GO:0006464//cellular protein modification process;GO:0006468//protein phosphorylation;GO:0006793//phosphorus metabolic process;GO:0006796//phosphate-containing compound metabolic process;GO:0006807//nitrogen compound metabolic process;GO:0008150//biological_process;GO:0008152//metabolic process;GO:0009987//cellular process;GO:0016310//phosphorylation;GO:0019538//protein metabolic process;GO:00362…
Unigene0073335	12040	11076	9793	105	107	51	845.644	770.306	579.022	7.883	8.686	3.845	731.657333333333	6.80466666666667	-6.74849982856971	7.49398227499022e-148	7.69559457232383e-145	--	-	-	-	--	BAP47433.1 chitin-binding lectin [Datura stramonium]	-	GO:0000276//mitochondrial proton-transporting ATP synthase complex, coupling factor F(o);GO:0005575//cellular_component;GO:0005576//extracellular region;GO:0005618//cell wall;GO:0005622//intracellular anatomical structure;GO:0005737//cytoplasm;GO:0005773//vacuole;GO:0030312//external encapsulating structure;GO:0043226//organelle;GO:0043227//membrane-bounded organelle;GO:0043229//intracellular org…	GO:0003674//molecular_function;GO:0003684//damaged DNA binding;GO:0003824//catalytic activity;GO:0003906//DNA-(apurinic or apyrimidinic site) endonuclease activity;GO:0004553//hydrolase activity, hydrolyzing O-glycosyl compounds;GO:0004568//chitinase activity;GO:0005488//binding;GO:0008061//chitin binding;GO:0008270//zinc ion binding;GO:0016787//hydrolase activity;GO:0016798//hydrolase activity, …	GO:0000272//polysaccharide catabolic process;GO:0005975//carbohydrate metabolic process;GO:0005976//polysaccharide metabolic process;GO:0006022//aminoglycan metabolic process;GO:0006026//aminoglycan catabolic process;GO:0006030//chitin metabolic process;GO:0006032//chitin catabolic process;GO:0006040//amino sugar metabolic process;GO:0006284//base-excision repair;GO:0006807//nitrogen compound met…
Unigene0010025	54	60	101	1665	1628	1613	4.852	5.338	7.640	159.915	169.063	155.584	5.94333333333333	161.520666666667	4.76430266307542	5.40551935004987e-147	5.46283501553929e-144	--	-	-	-	--	XP_016582447.1 PREDICTED: uncharacterized protein LOC107880039 [Capsicum annuum]	-	-	-	-
Unigene0005720	37	30	57	1626	1403	1351	1.742	1.399	2.259	81.839	76.351	68.289	1.8	75.493	5.39027406676384	1.87942859962176e-146	1.86967906376122e-143	--	-	-	-	--	XP_006348621.1 PREDICTED: uncharacterized protein LOC102603055 [Solanum tuberosum]	-	-	-	-
Unigene0013334	15600	13081	11976	351	337	360	313.302	260.135	202.474	7.535	7.822	7.761	258.637	7.706	-5.06880268224385	9.46430880031496e-146	9.27036327228389e-143	BGAL1	-	-	-	--	XP_015069814.1 beta-galactosidase [Solanum pennellii]	-	GO:0009341//beta-galactosidase complex	GO:0004565//beta-galactosidase activity;GO:0030246//carbohydrate binding	GO:0005975//carbohydrate metabolic process
Unigene0060836	15	29	44	1541	1748	1680	0.578	1.106	1.427	63.459	77.830	69.479	1.037	70.256	6.08213364031332	1.27248398199062e-145	1.22752288129362e-142	At5g51830	Metabolism;Metabolism;Metabolism;Metabolism;Metabolism	Global and overview maps;Global and overview maps;Carbohydrate metabolism;Carbohydrate metabolism;Carbohydrate metabolism	K00847;K00847;K00847;K00847;K00847	--	APW83748.1 fructokinase [Lycium barbarum]	ko01100//Metabolic pathways;ko01110//Biosynthesis of secondary metabolites;ko00500//Starch and sucrose metabolism;ko00520//Amino sugar and nucleotide sugar metabolism;ko00051//Fructose and mannose metabolism	GO:0005575//cellular_component;GO:0005622//intracellular anatomical structure;GO:0005737//cytoplasm;GO:0005829//cytosol	GO:0000166//nucleotide binding;GO:0003674//molecular_function;GO:0003824//catalytic activity;GO:0004396//hexokinase activity;GO:0004747//ribokinase activity;GO:0005488//binding;GO:0005524//ATP binding;GO:0008662//1-phosphofructokinase activity;GO:0008865//fructokinase activity;GO:0016301//kinase activity;GO:0016740//transferase activity;GO:0016772//transferase activity, transferring phosphorus-co…	GO:0000271//polysaccharide biosynthetic process;GO:0005975//carbohydrate metabolic process;GO:0005976//polysaccharide metabolic process;GO:0005982//starch metabolic process;GO:0005996//monosaccharide metabolic process;GO:0006000//fructose metabolic process;GO:0006073//cellular glucan metabolic process;GO:0006082//organic acid metabolic process;GO:0006629//lipid metabolic process;GO:0006631//fatty…
Unigene0000215	86	54	127	4344	2873	3499	3.012	1.873	3.744	162.612	116.283	131.541	2.87633333333333	136.812	5.57182008972699	2.27608608226885e-145	2.16289326396855e-142	NPF2.10	-	-	-	--	PHT47821.1 Protein NRT1/ PTR FAMILY 2.9 [Capsicum baccatum]	-	GO:0016020//membrane	GO:0015333//peptide:proton symporter activity;GO:0022857//transmembrane transporter activity	GO:0015833//peptide transport;GO:0055085//transmembrane transport
Unigene0002669	11	6	10	1976	2137	2093	1.492	0.806	1.142	286.430	334.930	304.688	1.14666666666667	308.682666666667	8.07253459972295	3.60082375487328e-145	3.37143010037165e-142	--	-	-	-	--	-	-	-	-	-
Unigene0051645	417	312	573	7446	7063	9707	10.345	7.664	11.967	197.457	202.515	258.517	9.992	219.496333333333	4.45727955269883	3.69507976308612e-145	3.40954113559663e-142	BALDH	Metabolism;Metabolism;Metabolism;Metabolism;Metabolism;Metabolism;Metabolism;Metabolism;Metabolism;Metabolism;Metabolism;Metabolism;Metabolism;Metabolism;Metabolism	Global and overview maps;Global and overview maps;Carbohydrate metabolism;Carbohydrate metabolism;Lipid metabolism;Lipid metabolism;Amino acid metabolism;Amino acid metabolism;Carbohydrate metabolism;Amino acid metabolism;Metabolism of other amino acids;Amino acid metabolism;Metabolism of cofactors and vitamins;Amino acid metabolism;Metabolism of terpenoids and polyketides	K00128;K00128;K00128;K00128;K00128;K00128;K00128;K00128;K00128;K00128;K00128;K00128;K00128;K00128;K00128	--	XP_019257053.1 PREDICTED: aldehyde dehydrogenase family 2 member B7, mitochondrial-like [Nicotiana attenuata]	ko01100//Metabolic pathways;ko01110//Biosynthesis of secondary metabolites;ko00010//Glycolysis / Gluconeogenesis;ko00620//Pyruvate metabolism;ko00561//Glycerolipid metabolism;ko00071//Fatty acid degradation;ko00280//Valine, leucine and isoleucine degradation;ko00330//Arginine and proline metabolism;ko00053//Ascorbate and aldarate metabolism;ko00310//Lysine degradation;ko00410//beta-Alanine metabo…	-	GO:0003842//1-pyrroline-5-carboxylate dehydrogenase activity;GO:0004491//methylmalonate-semialdehyde dehydrogenase (acylating) activity;GO:0004777//succinate-semialdehyde dehydrogenase (NAD+) activity;GO:0008802//betaine-aldehyde dehydrogenase activity;GO:0009013//succinate-semialdehyde dehydrogenase [NAD(P)+] activity;GO:0016491//oxidoreductase activity;GO:0016620//oxidoreductase activity, actin…	GO:0006527//arginine catabolic process;GO:0006562//proline catabolic process;GO:0006574//valine catabolic process;GO:0006578//amino-acid betaine biosynthetic process;GO:0009450//gamma-aminobutyric acid catabolic process
Unigene0075518	165	94	109	6108	9112	7310	5.731	3.233	3.187	226.753	365.750	272.537	4.05033333333333	288.346666666667	6.15361989103832	8.15142430757081e-145	7.41406975449169e-142	GN1	-	-	-	--	XP_009795195.1 PREDICTED: glucan endo-1,3-beta-glucosidase, acidic isoform PR-Q'-like [Nicotiana sylvestris]	-	-	GO:0004553//hydrolase activity, hydrolyzing O-glycosyl compounds	GO:0005975//carbohydrate metabolic process
Unigene0029169	20	19	31	1728	1768	2717	0.500	0.470	0.653	46.188	51.096	72.934	0.541	56.7393333333333	6.71257679528901	3.905036875395e-144	3.50177306736125e-141	APIC	Metabolism;Metabolism	Global and overview maps;Metabolism of other amino acids	K00799;K00799	--	XP_019240286.1 PREDICTED: glutathione S-transferase PARB [Nicotiana attenuata]	ko01100//Metabolic pathways;ko00480//Glutathione metabolism	-	-	-
Unigene0054379	70	30	87	3420	2884	2832	5.713	2.424	5.977	298.365	272.041	248.124	4.70466666666667	272.843333333333	5.85783647376846	1.51423450643348e-143	1.33900392438343e-140	VQ22	-	-	-	--	XP_016446599.1 PREDICTED: VQ motif-containing protein 22-like [Nicotiana tabacum]	-	-	-	-
Unigene0010851	121	105	259	5539	6172	7634	5.570	4.786	10.036	272.526	328.337	377.210	6.79733333333333	326.024333333333	5.58386696339953	1.43140659877529e-142	1.24842185384692e-139	CYP94A1	Metabolism	Lipid metabolism	K20769	--	PHT75161.1 Cytochrome 94A2 [Capsicum annuum]	ko00073//Cutin, suberine and wax biosynthesis	-	GO:0005506//iron ion binding;GO:0016705//oxidoreductase activity, acting on paired donors, with incorporation or reduction of molecular oxygen;GO:0020037//heme binding	-
Unigene0013004	52	30	75	1849	2095	1842	2.940	1.680	3.570	111.747	136.899	111.800	2.73	120.148666666667	5.45977587707606	3.61391147848854e-142	3.10933129746498e-139	CS	-	-	-	--	KAH0634058.1 hypothetical protein KY284_036844 [Solanum tuberosum]	-	-	GO:0008236//serine-type peptidase activity;GO:0016787//hydrolase activity	GO:0006508//proteolysis
Unigene0045840	193	267	290	3528	3547	4115	7.568	10.367	9.572	147.869	160.741	173.210	9.169	160.606666666667	4.13062357156359	1.52903083596535e-141	1.29800447018989e-138	MVD2	Metabolism;Metabolism;Metabolism	Global and overview maps;Global and overview maps;Metabolism of terpenoids and polyketides	K01597;K01597;K01597	--	XP_016551358.1 PREDICTED: diphosphomevalonate decarboxylase MVD2-like [Capsicum annuum]	ko01100//Metabolic pathways;ko01110//Biosynthesis of secondary metabolites;ko00900//Terpenoid backbone biosynthesis	-	GO:0004163//diphosphomevalonate decarboxylase activity;GO:0004496//mevalonate kinase activity;GO:0004765//shikimate kinase activity;GO:0005524//ATP binding	GO:0009423//chorismate biosynthetic process;GO:0016126//sterol biosynthetic process;GO:0019287//isopentenyl diphosphate biosynthetic process, mevalonate pathway
Unigene0023864	2	7	7	4505	6919	5907	0.083	0.288	0.244	199.747	331.701	263.031	0.205	264.826333333333	10.3352069603715	8.77258693626053e-141	7.34911927707678e-138	MIMI_L728	-	-	-	--	XP_016479503.1 PREDICTED: uncharacterized protein LOC107800783 [Nicotiana tabacum]	-	-	-	-
Unigene0070799	88	93	163	2171	2526	2807	4.998	5.230	7.793	131.799	165.807	171.139	6.007	156.248333333333	4.70105232685589	8.34649879287009e-139	6.90136214473316e-136	PRP1	Metabolism;Metabolism	Global and overview maps;Metabolism of other amino acids	K00799;K00799	--	XP_016455668.1 PREDICTED: probable glutathione S-transferase [Nicotiana tabacum]	ko01100//Metabolic pathways;ko00480//Glutathione metabolism	-	GO:0005515//protein binding;GO:0015035//protein-disulfide reductase activity;GO:0016034//maleylacetoacetate isomerase activity	GO:0006559//L-phenylalanine catabolic process;GO:0006572//tyrosine catabolic process;GO:0006749//glutathione metabolic process;GO:0006790//sulfur compound metabolic process;GO:0045454//cell redox homeostasis
Unigene0037161	4	5	12	3856	2776	4757	0.142	0.176	0.359	146.321	113.895	181.282	0.225666666666667	147.166	9.34903535329588	3.09123798734639e-138	2.52324282279961e-135	ABCG1	-	-	-	--	PHT48538.1 ABC transporter G family member 11 [Capsicum baccatum]	-	GO:0005575//cellular_component;GO:0005887//integral component of plasma membrane;GO:0009380//excinuclease repair complex;GO:0009898//cytoplasmic side of plasma membrane;GO:0016020//membrane;GO:0016021//integral component of membrane;GO:0043190//ATP-binding cassette (ABC) transporter complex;GO:0055051//ATP-binding cassette (ABC) transporter complex, integrated substrate binding;GO:0055052//ATP-bi…	GO:0003674//molecular_function;GO:0003723//RNA binding;GO:0003724//RNA helicase activity;GO:0003924//GTPase activity;GO:0004127//cytidylate kinase activity;GO:0005260//intracellularly ATP-gated chloride channel activity;GO:0005319//lipid transporter activity;GO:0005524//ATP binding;GO:0005525//GTP binding;GO:0009381//excinuclease ABC activity;GO:0015220//choline transmembrane transporter activity…	GO:0000910//cytokinesis;GO:0006139//nucleobase-containing compound metabolic process;GO:0006289//nucleotide-excision repair;GO:0006810//transport;GO:0006817//phosphate ion transport;GO:0006824//cobalt ion transport;GO:0006855//xenobiotic transmembrane transport;GO:0006869//lipid transport;GO:0007601//visual perception;GO:0008150//biological_process;GO:0008272//sulfate transport;GO:0015675//nickel…
Unigene0027159	169	73	202	6914	8324	7134	5.249	2.245	5.282	229.542	298.801	237.859	4.25866666666667	255.400666666667	5.90621666862699	3.2297974654229e-138	2.60297145605753e-135	STP13	-	-	-	--	XP_006359910.1 PREDICTED: sugar transport protein 13 [Solanum tuberosum]	-	GO:0005575//cellular_component;GO:0005886//plasma membrane;GO:0005887//integral component of plasma membrane;GO:0005911//cell-cell junction;GO:0009506//plasmodesma;GO:0016020//membrane;GO:0016021//integral component of membrane;GO:0030054//cell junction;GO:0031224//intrinsic component of membrane;GO:0055044//symplast;GO:0071944//cell periphery	GO:0003674//molecular_function;GO:0005215//transporter activity;GO:0005351//carbohydrate:proton symporter activity;GO:0005355//glucose transmembrane transporter activity;GO:0005356//glucose:proton symporter activity;GO:0005358//high-affinity glucose:proton symporter activity;GO:0005402//carbohydrate:cation symporter activity;GO:0008028//monocarboxylic acid transmembrane transporter activity;GO:00…	GO:0001101//response to acid chemical;GO:0006810//transport;GO:0006811//ion transport;GO:0006812//cation transport;GO:0006950//response to stress;GO:0006970//response to osmotic stress;GO:0008150//biological_process;GO:0008643//carbohydrate transport;GO:0008645//hexose transmembrane transport;GO:0009414//response to water deprivation;GO:0009415//response to water;GO:0009628//response to abiotic s…
Unigene0008942	39	10	40	2248	1968	2344	2.001	0.508	1.728	123.287	116.698	129.102	1.41233333333333	123.029	6.44477398487746	9.84867487433344e-138	7.83806789873827e-135	ChiC	Metabolism;Metabolism	Global and overview maps;Carbohydrate metabolism	K01183;K01183	--	XP_009624962.1 class V chitinase-like [Nicotiana tomentosiformis]	ko01100//Metabolic pathways;ko00520//Amino sugar and nucleotide sugar metabolism	-	-	GO:0005975//carbohydrate metabolic process
Unigene0046607	230	313	283	4225	4259	4559	5.114	6.892	5.298	100.424	109.455	108.827	5.768	106.235333333333	4.20304870420799	1.09437753609808e-137	8.60207765040647e-135	C4H1	Metabolism;Metabolism;Metabolism;Metabolism;Metabolism;Metabolism	Global and overview maps;Global and overview maps;Biosynthesis of other secondary metabolites;Metabolism of cofactors and vitamins;Biosynthesis of other secondary metabolites;Biosynthesis of other secondary metabolites	K00487;K00487;K00487;K00487;K00487;K00487	--	AHH86091.1 cinnamic acid 4-hydroxylase [Lycium ruthenicum]	ko01100//Metabolic pathways;ko01110//Biosynthesis of secondary metabolites;ko00940//Phenylpropanoid biosynthesis;ko00130//Ubiquinone and other terpenoid-quinone biosynthesis;ko00941//Flavonoid biosynthesis;ko00945//Stilbenoid, diarylheptanoid and gingerol biosynthesis	-	GO:0005506//iron ion binding;GO:0016705//oxidoreductase activity, acting on paired donors, with incorporation or reduction of molecular oxygen;GO:0020037//heme binding	-
Unigene0027054	159	85	267	9661	9148	7678	6.177	3.270	8.732	401.174	410.728	320.194	6.05966666666667	377.365333333333	5.96057965026637	1.8995425969723e-137	1.47487900078088e-134	At3g28580	-	-	-	--	XP_016474101.1 PREDICTED: AAA-ATPase At3g28580-like [Nicotiana tabacum]	-	GO:0000502//proteasome complex;GO:0009379//Holliday junction helicase complex;GO:0016021//integral component of membrane	GO:0003723//RNA binding;GO:0003724//RNA helicase activity;GO:0004190//aspartic-type endopeptidase activity;GO:0004222//metalloendopeptidase activity;GO:0004252//serine-type endopeptidase activity;GO:0004386//helicase activity;GO:0005524//ATP binding;GO:0009378//four-way junction helicase activity;GO:0016491//oxidoreductase activity;GO:0016887//ATP hydrolysis activity	GO:0006281//DNA repair;GO:0006310//DNA recombination;GO:0006508//proteolysis;GO:0010498//proteasomal protein catabolic process;GO:0016485//protein processing;GO:0019941//modification-dependent protein catabolic process;GO:0051301//cell division
Unigene0068431	41	43	71	1245	1155	1338	1.928	2.003	2.811	62.596	62.788	67.559	2.24733333333333	64.3143333333333	4.83885426609607	4.55300609491843e-136	3.49253966326827e-133	TYRAAT2	Metabolism;Metabolism;Metabolism;Metabolism	Global and overview maps;Global and overview maps;Global and overview maps;Amino acid metabolism	K15227;K15227;K15227;K15227	--	XP_009797813.1 PREDICTED: arogenate dehydrogenase 2, chloroplastic-like [Nicotiana sylvestris]	ko01100//Metabolic pathways;ko01110//Biosynthesis of secondary metabolites;ko01230//Biosynthesis of amino acids;ko00400//Phenylalanine, tyrosine and tryptophan biosynthesis	-	GO:0004665//prephenate dehydrogenase (NADP+) activity;GO:0004735//pyrroline-5-carboxylate reductase activity;GO:0008977//prephenate dehydrogenase (NAD+) activity;GO:0016491//oxidoreductase activity;GO:0016616//oxidoreductase activity, acting on the CH-OH group of donors, NAD or NADP as acceptor;GO:0047850//diaminopimelate dehydrogenase activity;GO:0050661//NADP binding;GO:0051287//NAD binding	GO:0006561//proline biosynthetic process;GO:0006571//tyrosine biosynthetic process;GO:0009085//lysine biosynthetic process;GO:0046168//glycerol-3-phosphate catabolic process
Unigene0021880	41	23	43	1597	1204	1484	2.188	1.215	1.931	91.084	74.247	85.001	1.778	83.444	5.55248108775577	2.4240839789637e-135	1.83734022348405e-132	NDR1	-	-	-	--	PHT58921.1 hypothetical protein CQW23_01284 [Capsicum baccatum]	-	-	-	-
Unigene0052795	12	2	6	5562	3676	3457	0.595	0.098	0.250	294.744	210.623	183.978	0.314333333333333	229.781666666667	9.51375271035985	2.47142053263243e-135	1.85118120554872e-132	CYP71A6	-	-	-	--	XP_006344491.1 PREDICTED: cytochrome P450 71A6-like [Solanum tuberosum]	-	-	GO:0005506//iron ion binding;GO:0016705//oxidoreductase activity, acting on paired donors, with incorporation or reduction of molecular oxygen;GO:0020037//heme binding	-
Unigene0007807	16	7	10	1483	1451	1541	1.092	0.473	0.575	108.233	114.499	112.947	0.713333333333333	111.893	7.29332767834131	3.50367420764006e-135	2.59385964479102e-132	ZAT6	-	-	-	--	XP_009625229.1 zinc finger protein ZAT10-like [Nicotiana tomentosiformis]	-	-	-	-
Unigene0029489	17	5	18	2119	1638	1577	0.535	0.156	0.477	71.279	59.575	53.274	0.389333333333333	61.376	7.30052494685927	1.35893155723498e-134	9.94487981448699e-132	PER73	Metabolism;Metabolism;Metabolism	Global and overview maps;Global and overview maps;Biosynthesis of other secondary metabolites	K00430;K00430;K00430	--	KAH0688923.1 hypothetical protein KY289_016281 [Solanum tuberosum]	ko01100//Metabolic pathways;ko01110//Biosynthesis of secondary metabolites;ko00940//Phenylpropanoid biosynthesis	-	GO:0004601//peroxidase activity;GO:0020037//heme binding	GO:0006979//response to oxidative stress
Unigene0048750	46	50	53	1270	1074	1217	1.662	1.789	1.612	49.041	44.841	47.195	1.68766666666667	47.0256666666667	4.80034650784454	3.2443587936145e-134	2.34729358718009e-131	KAT1	Metabolism;Metabolism;Metabolism;Cellular Processes;Metabolism;Metabolism;Metabolism;Metabolism	Global and overview maps;Global and overview maps;Global and overview maps;Transport and catabolism;Lipid metabolism;Amino acid metabolism;Lipid metabolism;Lipid metabolism	K07513;K07513;K07513;K07513;K07513;K07513;K07513;K07513	--	XP_019240673.1 PREDICTED: 3-ketoacyl-CoA thiolase 2, peroxisomal-like isoform X2 [Nicotiana attenuata]	ko01100//Metabolic pathways;ko01110//Biosynthesis of secondary metabolites;ko01212//Fatty acid metabolism;ko04146//Peroxisome;ko00071//Fatty acid degradation;ko00280//Valine, leucine and isoleucine degradation;ko00592//alpha-Linolenic acid metabolism;ko01040//Biosynthesis of unsaturated fatty acids	GO:0005575//cellular_component;GO:0005622//intracellular anatomical structure;GO:0005634//nucleus;GO:0005730//nucleolus;GO:0005737//cytoplasm;GO:0005739//mitochondrion;GO:0005773//vacuole;GO:0005774//vacuolar membrane;GO:0005777//peroxisome;GO:0009507//chloroplast;GO:0009514//glyoxysome;GO:0009536//plastid;GO:0016020//membrane;GO:0031090//organelle membrane;GO:0031974//membrane-enclosed lumen;GO:…	GO:0003674//molecular_function;GO:0003824//catalytic activity;GO:0003985//acetyl-CoA C-acetyltransferase activity;GO:0003988//acetyl-CoA C-acyltransferase activity;GO:0016408//C-acyltransferase activity;GO:0016740//transferase activity;GO:0016746//acyltransferase activity;GO:0016747//acyltransferase activity, transferring groups other than amino-acyl groups	GO:0006082//organic acid metabolic process;GO:0006629//lipid metabolic process;GO:0006631//fatty acid metabolic process;GO:0006633//fatty acid biosynthetic process;GO:0006635//fatty acid beta-oxidation;GO:0006950//response to stress;GO:0006996//organelle organization;GO:0007031//peroxisome organization;GO:0008150//biological_process;GO:0008152//metabolic process;GO:0008610//lipid biosynthetic pro…
Unigene0013428	390	365	540	3393	3352	3530	17.629	16.337	20.549	163.944	175.118	171.293	18.1716666666667	170.118333333333	3.22677597423732	2.01036731798443e-133	1.4381580494543e-130	OLE9	-	-	-	--	PHT42083.1 Glucan endo-1,3-beta-glucosidase 7 [Capsicum baccatum]	-	GO:0005575//cellular_component;GO:0005576//extracellular region;GO:0005618//cell wall;GO:0005886//plasma membrane;GO:0016020//membrane;GO:0030312//external encapsulating structure;GO:0031224//intrinsic component of membrane;GO:0031225//anchored component of membrane;GO:0031226//intrinsic component of plasma membrane;GO:0046658//anchored component of plasma membrane;GO:0071944//cell periphery	GO:0003674//molecular_function;GO:0003824//catalytic activity;GO:0004553//hydrolase activity, hydrolyzing O-glycosyl compounds;GO:0005488//binding;GO:0008422//beta-glucosidase activity;GO:0015926//glucosidase activity;GO:0016787//hydrolase activity;GO:0016798//hydrolase activity, acting on glycosyl bonds;GO:0030246//carbohydrate binding;GO:0030247//polysaccharide binding;GO:0042973//glucan endo-1…	GO:0005975//carbohydrate metabolic process;GO:0008150//biological_process;GO:0008152//metabolic process;GO:0009987//cellular process;GO:0016043//cellular component organization;GO:0044238//primary metabolic process;GO:0045229//external encapsulating structure organization;GO:0071554//cell wall organization or biogenesis;GO:0071555//cell wall organization;GO:0071704//organic substance metabolic pr…
Unigene0064552	244	376	523	7401	8117	7607	11.465	17.494	20.687	371.709	440.783	383.690	16.5486666666667	398.727333333333	4.59061561929423	2.56487569583255e-133	1.81445006446963e-130	HIDM	-	-	-	--	XP_019243895.1 PREDICTED: LOW QUALITY PROTEIN: 2-hydroxyisoflavanone dehydratase-like [Nicotiana attenuata]	-	-	GO:0016787//hydrolase activity	-
Unigene0042896	18	11	18	1325	1465	1211	1.043	0.631	0.878	82.079	98.123	75.338	0.850666666666667	85.18	6.64577699639399	8.03878656832727e-133	5.62432377178308e-130	CYP72A225	-	-	-	--	KAG5581655.1 hypothetical protein H5410_052282 [Solanum commersonii]	-	-	GO:0005506//iron ion binding;GO:0016705//oxidoreductase activity, acting on paired donors, with incorporation or reduction of molecular oxygen;GO:0020037//heme binding	-
Unigene0010834	44	80	70	1829	1707	1786	1.126	2.028	1.509	50.052	50.508	49.084	1.55433333333333	49.8813333333333	5.00413219500525	3.45363146631698e-132	2.39006313258119e-129	FPS	Metabolism;Metabolism;Metabolism	Global and overview maps;Global and overview maps;Metabolism of terpenoids and polyketides	K00787;K00787;K00787	--	KAG5578835.1 hypothetical protein H5410_049462 [Solanum commersonii]	ko01100//Metabolic pathways;ko01110//Biosynthesis of secondary metabolites;ko00900//Terpenoid backbone biosynthesis	-	-	GO:0008299//isoprenoid biosynthetic process
Unigene0044410	268	301	424	6724	4733	4829	5.262	5.852	7.009	141.131	107.411	101.790	6.041	116.777333333333	4.27282907518312	6.52238929030482e-132	4.46524173478631e-129	ALA9	-	-	-	--	KAH0674342.1 hypothetical protein KY284_025429 [Solanum tuberosum]	-	GO:0031004//potassium ion-transporting ATPase complex	GO:0005375//copper ion transmembrane transporter activity;GO:0005388//P-type calcium transporter activity;GO:0008556//P-type potassium transmembrane transporter activity;GO:0015434//ABC-type cadmium transporter activity;GO:0015444//P-type magnesium transporter activity;GO:0016787//hydrolase activity;GO:0042625//ATPase-coupled ion transmembrane transporter activity;GO:0046873//metal ion transmembr…	GO:0006545//glycine biosynthetic process;GO:0006564//L-serine biosynthetic process;GO:0006813//potassium ion transport;GO:0006816//calcium ion transport;GO:0006825//copper ion transport;GO:0008152//metabolic process;GO:0015691//cadmium ion transport;GO:0015693//magnesium ion transport;GO:0030001//metal ion transport
Unigene0074089	28	12	34	1311	1647	1503	2.163	0.918	2.211	108.259	147.052	124.644	1.764	126.651666666667	6.16587169113235	1.4986185081294e-131	1.0150430125062e-128	HSP26-A	Metabolism;Metabolism	Global and overview maps;Metabolism of other amino acids	K00799;K00799	--	XP_009606213.1 glutathione transferase GST 23-like [Nicotiana tomentosiformis]	ko01100//Metabolic pathways;ko00480//Glutathione metabolism	GO:0005575//cellular_component;GO:0005622//intracellular anatomical structure;GO:0005737//cytoplasm;GO:0005829//cytosol	GO:0003674//molecular_function;GO:0003824//catalytic activity;GO:0004364//glutathione transferase activity;GO:0005515//protein binding;GO:0016034//maleylacetoacetate isomerase activity;GO:0016740//transferase activity;GO:0016765//transferase activity, transferring alkyl or aryl (other than methyl) groups	GO:0001101//response to acid chemical;GO:0006518//peptide metabolic process;GO:0006559//L-phenylalanine catabolic process;GO:0006572//tyrosine catabolic process;GO:0006575//cellular modified amino acid metabolic process;GO:0006749//glutathione metabolic process;GO:0006790//sulfur compound metabolic process;GO:0006807//nitrogen compound metabolic process;GO:0006950//response to stress;GO:0008150//…
Unigene0021425	4	3	13	2588	3343	2739	0.199	0.147	0.543	137.299	191.759	145.931	0.296333333333333	158.329666666667	9.06149496888388	1.77074190819431e-131	1.18673258748332e-128	GT5	Metabolism;Metabolism	Global and overview maps;Biosynthesis of other secondary metabolites	K12356;K12356	--	UHH90560.1 UDP-glycosyltransferase [Nicotiana benthamiana]	ko01110//Biosynthesis of secondary metabolites;ko00940//Phenylpropanoid biosynthesis	-	GO:0008194//UDP-glycosyltransferase activity	-
Unigene0038745	127	120	186	1861	1673	2071	1.186	1.110	1.462	18.577	18.056	20.761	1.25266666666667	19.1313333333333	3.93286295278837	5.01320691127541e-131	3.32480060028211e-128	CLT3	-	-	-	--	TMX03550.1 hypothetical protein EJD97_015804 [Solanum chilense]	-	-	-	-
Unigene0078276	59	67	122	1684	1756	1867	1.986	2.233	3.457	60.583	68.305	67.454	2.55866666666667	65.4473333333333	4.67687029450163	5.22065699013135e-131	3.42668854894519e-128	UGT86A2	Metabolism;Metabolism;Metabolism;Metabolism;Metabolism;Metabolism	Global and overview maps;Global and overview maps;Global and overview maps;Global and overview maps;Carbohydrate metabolism;Energy metabolism	K00927;K00927;K00927;K00927;K00927;K00927	--	KAG5584307.1 hypothetical protein H5410_044741 [Solanum commersonii]	ko01100//Metabolic pathways;ko01110//Biosynthesis of secondary metabolites;ko01200//Carbon metabolism;ko01230//Biosynthesis of amino acids;ko00010//Glycolysis / Gluconeogenesis;ko00710//Carbon fixation in photosynthetic organisms	GO:0005575//cellular_component;GO:0005622//intracellular anatomical structure;GO:0043226//organelle;GO:0043227//membrane-bounded organelle;GO:0043229//intracellular organelle;GO:0043231//intracellular membrane-bounded organelle	GO:0003674//molecular_function;GO:0003824//catalytic activity;GO:0008194//UDP-glycosyltransferase activity;GO:0016740//transferase activity;GO:0016757//glycosyltransferase activity;GO:0016758//hexosyltransferase activity;GO:0035251//UDP-glucosyltransferase activity;GO:0046527//glucosyltransferase activity;GO:0080043//quercetin 3-O-glucosyltransferase activity;GO:0080044//quercetin 7-O-glucosyltra…	GO:0008150//biological_process;GO:0008152//metabolic process
Unigene0017637	148	113	238	6116	4200	4102	7.940	6.003	10.749	350.732	260.420	236.242	8.23066666666667	282.464666666667	5.10091731210396	5.53536259441722e-131	3.59617822103424e-128	At4g17280	-	-	-	--	PHU12060.1 Cytochrome and DOMON domain-containing protein [Capsicum chinense]	-	-	-	-
Unigene0077276	3630	3648	4797	300	240	298	282.162	280.780	313.892	24.926	21.561	24.866	292.278	23.7843333333333	-3.61925774768038	2.76331214301585e-130	1.77711674264175e-127	PIP2-1	-	-	-	--	ASU09541.1 plasma membrane intrinsic protein 2;1 [Lycium barbarum]	-	GO:0016020//membrane	GO:0015267//channel activity	GO:0055085//transmembrane transport
Unigene0034103	11	6	22	3075	1726	3120	0.570	0.308	0.960	170.428	103.432	173.662	0.612666666666667	149.174	7.92767802957102	3.90175064748588e-130	2.48416660224131e-127	HSR201	-	-	-	--	KAH0650902.1 hypothetical protein KY284_030814 [Solanum tuberosum]	-	-	GO:0016747//acyltransferase activity, transferring groups other than amino-acyl groups	-
Unigene0010469	909	681	1534	21898	17893	19887	17.128	12.706	24.333	441.051	389.660	402.261	18.0556666666667	410.990666666667	4.50858203680899	7.10824902710131e-130	4.48087127779689e-127	PDR1	-	-	-	--	XP_019233692.1 PREDICTED: pleiotropic drug resistance protein 1 [Nicotiana attenuata]	-	GO:0005575//cellular_component;GO:0005887//integral component of plasma membrane;GO:0009379//Holliday junction helicase complex;GO:0009380//excinuclease repair complex;GO:0009898//cytoplasmic side of plasma membrane;GO:0016020//membrane;GO:0016021//integral component of membrane;GO:0043190//ATP-binding cassette (ABC) transporter complex;GO:0055051//ATP-binding cassette (ABC) transporter complex, …	GO:0003674//molecular_function;GO:0003723//RNA binding;GO:0003724//RNA helicase activity;GO:0003924//GTPase activity;GO:0005260//intracellularly ATP-gated chloride channel activity;GO:0005319//lipid transporter activity;GO:0005524//ATP binding;GO:0005525//GTP binding;GO:0009378//four-way junction helicase activity;GO:0009381//excinuclease ABC activity;GO:0015220//choline transmembrane transporter…	GO:0000910//cytokinesis;GO:0002949//tRNA threonylcarbamoyladenosine modification;GO:0006281//DNA repair;GO:0006289//nucleotide-excision repair;GO:0006310//DNA recombination;GO:0006810//transport;GO:0006817//phosphate ion transport;GO:0006824//cobalt ion transport;GO:0006869//lipid transport;GO:0007601//visual perception;GO:0008150//biological_process;GO:0008272//sulfate transport;GO:0015675//nick…
Unigene0071449	141	111	106	4560	3333	3210	27.019	21.062	17.099	934.011	738.142	660.308	21.7266666666667	777.487	5.16127979634142	2.07110469764909e-129	1.29277543029335e-126	--	-	-	-	--	XP_009589046.1 extensin-2-like isoform X1 [Nicotiana tomentosiformis]	-	GO:0005575//cellular_component;GO:0005622//intracellular anatomical structure;GO:0005634//nucleus;GO:0005654//nucleoplasm;GO:0016604//nuclear body;GO:0016607//nuclear speck;GO:0031974//membrane-enclosed lumen;GO:0031981//nuclear lumen;GO:0043226//organelle;GO:0043227//membrane-bounded organelle;GO:0043229//intracellular organelle;GO:0043231//intracellular membrane-bounded organelle;GO:0043233//or…	GO:0005199//structural constituent of cell wall;GO:0022857//transmembrane transporter activity	GO:0009664//plant-type cell wall organization;GO:0055085//transmembrane transport
Unigene0077198	1780	1681	1815	21	27	22	57.347	53.626	49.225	0.723	1.005	0.761	53.3993333333333	0.829666666666667	-6.00814609591592	2.27095274811762e-129	1.40375747152575e-126	--	-	-	-	--	TMW97025.1 hypothetical protein EJD97_006371 [Solanum chilense]	-	-	GO:0005515//protein binding	-
Unigene0046341	71	51	66	1360	1276	1272	8.716	6.200	6.821	178.468	181.046	167.634	7.24566666666667	175.716	4.59998331633227	3.51135531331917e-129	2.14962471238851e-126	--	-	-	-	--	XP_009784881.1 PREDICTED: uncharacterized protein LOC104233217 [Nicotiana sylvestris]	-	GO:0000228//nuclear chromosome;GO:0000781//chromosome, telomeric region;GO:0005575//cellular_component;GO:0005622//intracellular anatomical structure;GO:0005634//nucleus;GO:0005654//nucleoplasm;GO:0005694//chromosome;GO:0005737//cytoplasm;GO:0005813//centrosome;GO:0005815//microtubule organizing center;GO:0005856//cytoskeleton;GO:0015630//microtubule cytoskeleton;GO:0016604//nuclear body;GO:00319…	GO:0003674//molecular_function;GO:0003676//nucleic acid binding;GO:0003677//DNA binding;GO:0003684//damaged DNA binding;GO:0003824//catalytic activity;GO:0004518//nuclease activity;GO:0004527//exonuclease activity;GO:0004529//exodeoxyribonuclease activity;GO:0004536//deoxyribonuclease activity;GO:0005488//binding;GO:0005515//protein binding;GO:0008409//5'-3' exonuclease activity;GO:0016787//hydro…	GO:0000075//cell cycle checkpoint signaling;GO:0000278//mitotic cell cycle;GO:0000723//telomere maintenance;GO:0006139//nucleobase-containing compound metabolic process;GO:0006259//DNA metabolic process;GO:0006281//DNA repair;GO:0006289//nucleotide-excision repair;GO:0006302//double-strand break repair;GO:0006303//double-strand break repair via nonhomologous end joining;GO:0006725//cellular aroma…
Unigene0016394	126	139	246	4092	2916	3411	6.163	6.733	10.130	213.957	164.852	179.113	7.67533333333333	185.974	4.5987277230757	1.15787662350056e-128	7.0209227490508e-126	--	-	-	-	--	PHT56377.1 hypothetical protein CQW23_04863 [Capsicum baccatum]	-	-	-	-
Unigene0015657	2550	3386	3486	36	14	43	107.290	141.068	123.471	1.619	0.681	1.942	123.943	1.414	-6.45375086343639	2.1641477952906e-128	1.29987699840153e-125	At5g45670	-	-	-	--	XP_009612511.1 GDSL esterase/lipase At5g45670-like [Nicotiana tomentosiformis]	-	-	GO:0016788//hydrolase activity, acting on ester bonds	-
Unigene0068376	6	4	9	2659	2437	2153	0.241	0.159	0.305	114.242	113.209	92.898	0.235	106.783	8.8278055141495	1.37264066492062e-127	8.16759680880055e-125	UGT86A1	-	-	-	--	XP_016549857.1 PREDICTED: UDP-glycosyltransferase 86A1-like [Capsicum annuum]	-	GO:0009512//cytochrome b6f complex	GO:0004019//adenylosuccinate synthase activity;GO:0008194//UDP-glycosyltransferase activity;GO:0009055//electron transfer activity	GO:0009152//purine ribonucleotide biosynthetic process
Unigene0050644	3166	3867	3836	159	146	129	91.379	110.517	93.204	4.905	4.870	3.997	98.3666666666667	4.59066666666667	-4.42139392963682	2.37411435322057e-127	1.39958437630414e-124	PIP2-7	-	-	-	--	ARO71474.1 plasma membrane aquaporin [Lycium ruthenicum]	-	GO:0016020//membrane	GO:0015267//channel activity	GO:0055085//transmembrane transport
Unigene0033496	27	7	23	1346	1572	1508	2.429	0.623	1.742	129.409	163.414	145.604	1.598	146.142333333333	6.5149629284626	4.16102016184974e-127	2.43049386848302e-124	--	-	-	-	--	XP_019224965.1 PREDICTED: uncharacterized protein LOC109206584 [Nicotiana attenuata]	-	GO:0016459//myosin complex	-	-
Unigene0017403	248	134	469	21786	14700	17665	7.118	3.808	11.332	668.410	487.641	544.294	7.41933333333333	566.781666666667	6.25535972400135	1.20966267338823e-126	7.00152755357107e-124	ACO	Metabolism;Metabolism;Metabolism	Global and overview maps;Global and overview maps;Amino acid metabolism	K05933;K05933;K05933	--	XP_009593567.1 1-aminocyclopropane-1-carboxylate oxidase-like [Nicotiana tomentosiformis]	ko01100//Metabolic pathways;ko01110//Biosynthesis of secondary metabolites;ko00270//Cysteine and methionine metabolism	-	GO:0016491//oxidoreductase activity	-
Unigene0017595	7	4	13	2044	1877	1648	0.178	0.101	0.279	55.645	55.249	45.056	0.186	51.9833333333333	8.12660271531969	1.41221382657419e-126	8.10025494687618e-124	RLK7	-	-	-	--	PHT41690.1 Receptor-like protein kinase HAIKU2 [Capsicum baccatum]	-	-	GO:0004672//protein kinase activity;GO:0005515//protein binding;GO:0005524//ATP binding	GO:0006468//protein phosphorylation
Unigene0020770	1872	2601	2895	67	46	60	65.196	89.696	84.875	2.494	1.852	2.243	79.9223333333333	2.19633333333333	-5.18542977208608	2.04553535119635e-126	1.16281379232115e-123	KCS1	Metabolism;Metabolism;Organismal Systems;Metabolism	Global and overview maps;Global and overview maps;Environmental adaptation;Lipid metabolism	K15397;K15397;K15397;K15397	--	XP_016545479.1 PREDICTED: 3-ketoacyl-CoA synthase 1 [Capsicum annuum]	ko01100//Metabolic pathways;ko01110//Biosynthesis of secondary metabolites;ko04626//Plant-pathogen interaction;ko00062//Fatty acid elongation	GO:0005575//cellular_component;GO:0005622//intracellular anatomical structure;GO:0005737//cytoplasm;GO:0005783//endoplasmic reticulum;GO:0005789//endoplasmic reticulum membrane;GO:0005829//cytosol;GO:0005840//ribosome;GO:0012505//endomembrane system;GO:0016020//membrane;GO:0016021//integral component of membrane;GO:0022626//cytosolic ribosome;GO:0031224//intrinsic component of membrane;GO:0031984…	GO:0003674//molecular_function;GO:0003824//catalytic activity;GO:0004312//fatty acid synthase activity;GO:0004315//3-oxoacyl-[acyl-carrier-protein] synthase activity;GO:0009922//fatty acid elongase activity;GO:0016740//transferase activity;GO:0016746//acyltransferase activity;GO:0016747//acyltransferase activity, transferring groups other than amino-acyl groups;GO:0102336//3-oxo-arachidoyl-CoA sy…	GO:0006082//organic acid metabolic process;GO:0006629//lipid metabolic process;GO:0006631//fatty acid metabolic process;GO:0006633//fatty acid biosynthetic process;GO:0006950//response to stress;GO:0008150//biological_process;GO:0008152//metabolic process;GO:0008610//lipid biosynthetic process;GO:0009058//biosynthetic process;GO:0009266//response to temperature stimulus;GO:0009314//response to ra…
Unigene0044863	1711	1722	1981	13729	12283	12305	84.682	84.390	82.536	726.307	702.592	653.758	83.8693333333333	694.219	3.04917555723854	6.2144529294979e-126	3.50143176208206e-123	--	-	-	-	--	XP_019259753.1 PREDICTED: receptor-like protein 12 [Nicotiana attenuata]	-	-	GO:0005515//protein binding	-
Unigene0071245	2019	1531	2114	24	23	13	192.397	144.463	169.585	2.445	2.533	1.330	168.815	2.10266666666667	-6.32707913029027	4.71214154633381e-125	2.63168971905247e-122	--	-	-	-	--	KAH0764260.1 hypothetical protein KY285_000131 [Solanum tuberosum]	-	-	-	-
Unigene0015020	979	1171	1386	8733	8983	9915	34.149	40.446	40.699	325.614	362.142	371.267	38.4313333333333	353.007666666667	3.19934458135846	8.12787519788819e-125	4.49987441825344e-122	DHAPS-1	Metabolism;Metabolism;Metabolism;Metabolism	Global and overview maps;Global and overview maps;Global and overview maps;Amino acid metabolism	K01626;K01626;K01626;K01626	--	KAH0681389.1 hypothetical protein KY284_022474 [Solanum tuberosum]	ko01100//Metabolic pathways;ko01110//Biosynthesis of secondary metabolites;ko01230//Biosynthesis of amino acids;ko00400//Phenylalanine, tyrosine and tryptophan biosynthesis	GO:0005575//cellular_component;GO:0005622//intracellular anatomical structure;GO:0005737//cytoplasm;GO:0009507//chloroplast;GO:0009536//plastid;GO:0016020//membrane;GO:0043226//organelle;GO:0043227//membrane-bounded organelle;GO:0043229//intracellular organelle;GO:0043231//intracellular membrane-bounded organelle	GO:0003674//molecular_function;GO:0003824//catalytic activity;GO:0003849//3-deoxy-7-phosphoheptulonate synthase activity;GO:0016740//transferase activity;GO:0016765//transferase activity, transferring alkyl or aryl (other than methyl) groups	GO:0006082//organic acid metabolic process;GO:0006520//cellular amino acid metabolic process;GO:0006725//cellular aromatic compound metabolic process;GO:0006807//nitrogen compound metabolic process;GO:0008150//biological_process;GO:0008152//metabolic process;GO:0008652//cellular amino acid biosynthetic process;GO:0009058//biosynthetic process;GO:0009072//aromatic amino acid family metabolic proce…
Unigene0075781	29	19	67	2125	1754	1890	1.134	0.735	2.205	88.789	79.240	79.308	1.358	82.4456666666667	5.92388828309965	5.58319438053517e-124	3.06440361913718e-121	--	-	-	-	--	XP_016565907.1 PREDICTED: uncharacterized N-acetyltransferase p20-like [Capsicum annuum]	-	-	GO:0008080//N-acetyltransferase activity;GO:0008999//ribosomal-protein-alanine N-acetyltransferase activity;GO:0016747//acyltransferase activity, transferring groups other than amino-acyl groups	GO:0006464//cellular protein modification process;GO:0042254//ribosome biogenesis
Unigene0077241	23	19	62	1755	1588	1817	0.487	0.398	1.105	39.711	38.851	41.290	0.663333333333333	39.9506666666667	5.91234174280309	3.52028153593148e-123	1.91563491307423e-120	MO3	-	-	-	--	KAH0645819.1 hypothetical protein KY284_033703 [Solanum tuberosum]	-	GO:0016021//integral component of membrane	GO:0003824//catalytic activity;GO:0004506//squalene monooxygenase activity;GO:0004791//thioredoxin-disulfide reductase activity;GO:0015036//disulfide oxidoreductase activity;GO:0016166//phytoene dehydrogenase activity;GO:0016491//oxidoreductase activity;GO:0016701//oxidoreductase activity, acting on single donors with incorporation of molecular oxygen;GO:0018659//4-hydroxybenzoate 3-monooxygenase…	GO:0006744//ubiquinone biosynthetic process;GO:0006790//sulfur compound metabolic process;GO:0009228//thiamine biosynthetic process;GO:0015995//chlorophyll biosynthetic process;GO:0016117//carotenoid biosynthetic process;GO:0018874//benzoate metabolic process;GO:0030494//bacteriochlorophyll biosynthetic process
Unigene0074380	2277	3204	2491	37	27	29	95.123	132.536	87.602	1.652	1.304	1.301	105.087	1.419	-6.21056580920491	1.13540946928359e-122	6.12620763477524e-120	PME40	Metabolism;Metabolism	Global and overview maps;Carbohydrate metabolism	K01051;K01051	--	PHU13315.1 Pectinesterase 3 [Capsicum chinense]	ko01100//Metabolic pathways;ko00040//Pentose and glucuronate interconversions	-	GO:0004857//enzyme inhibitor activity;GO:0030599//pectinesterase activity	GO:0042545//cell wall modification
Unigene0070520	180	74	220	6507	7574	6699	7.332	2.985	7.544	283.314	356.558	292.922	5.95366666666667	310.931333333333	5.70667374742947	1.26500249018156e-121	6.76808223066214e-119	NAC081	-	-	-	NAC	TMW82610.1 hypothetical protein EJD97_005534 [Solanum chilense]	-	GO:0005575//cellular_component;GO:0005622//intracellular anatomical structure;GO:0005634//nucleus;GO:0005737//cytoplasm;GO:0009507//chloroplast;GO:0009536//plastid;GO:0043226//organelle;GO:0043227//membrane-bounded organelle;GO:0043229//intracellular organelle;GO:0043231//intracellular membrane-bounded organelle	GO:0001067//transcription regulatory region nucleic acid binding;GO:0003674//molecular_function;GO:0003676//nucleic acid binding;GO:0003677//DNA binding;GO:0003700//DNA-binding transcription factor activity;GO:0005488//binding;GO:0043565//sequence-specific DNA binding;GO:0097159//organic cyclic compound binding;GO:0140110//transcription regulator activity;GO:1901363//heterocyclic compound binding	GO:0001666//response to hypoxia;GO:0006082//organic acid metabolic process;GO:0006139//nucleobase-containing compound metabolic process;GO:0006351//transcription, DNA-templated;GO:0006355//regulation of transcription, DNA-templated;GO:0006725//cellular aromatic compound metabolic process;GO:0006790//sulfur compound metabolic process;GO:0006807//nitrogen compound metabolic process;GO:0006950//resp…
Unigene0045202	30	38	52	1023	1201	1362	1.052	1.319	1.535	38.340	48.668	51.264	1.302	46.0906666666667	5.14567328170294	1.38884729998669e-121	7.3687608246294e-119	ZIFL1	-	-	-	--	XP_004230051.2 protein ZINC INDUCED FACILITATOR-LIKE 1 [Solanum lycopersicum]	-	GO:0005887//integral component of plasma membrane;GO:0016021//integral component of membrane	GO:0022857//transmembrane transporter activity;GO:0042910//xenobiotic transmembrane transporter activity	GO:0006855//xenobiotic transmembrane transport;GO:0042908//xenobiotic transport;GO:0055085//transmembrane transport
Unigene0069400	35	55	71	1291	1638	1651	3.067	4.772	5.237	120.913	165.874	155.292	4.35866666666667	147.359666666667	5.07931101650364	2.01194883033621e-121	1.05865089363509e-118	UGT85A24	-	-	-	--	BAG80542.1 glycosyltransferase [Lycium barbarum]	-	-	-	-
Unigene0067618	134	97	85	5430	4178	3518	10.826	7.760	5.781	468.943	390.127	305.120	8.12233333333333	388.063333333333	5.57825407903008	4.6194755545187e-121	2.41076040659915e-118	--	-	-	-	--	PHT85145.1 Extensin-3 [Capsicum annuum]	-	-	GO:0005199//structural constituent of cell wall;GO:0005515//protein binding	GO:0009664//plant-type cell wall organization;GO:0098542//defense response to other organism
Unigene0027831	45	48	94	2692	4564	2791	4.802	5.072	8.444	307.072	562.896	319.727	6.106	396.565	6.0211859541593	1.48299016120055e-120	7.67634289295258e-118	DIR21	-	-	-	--	XP_006366609.1 PREDICTED: dirigent protein 22-like [Solanum tuberosum]	-	-	-	-
Unigene0059406	105	177	192	6308	3864	4399	3.768	6.290	5.801	241.996	160.277	169.483	5.28633333333333	190.585333333333	5.172025891431	3.17018547064852e-120	1.62773684310685e-117	BIP4	Genetic Information Processing;Genetic Information Processing	Folding, sorting and degradation;Folding, sorting and degradation	K09490;K09490	--	AJF19166.1 endoplasmic reticulum chaperone binding protein [Lycium chinense]	ko04141//Protein processing in endoplasmic reticulum;ko03060//Protein export	-	GO:0004856//xylulokinase activity;GO:0005515//protein binding;GO:0005524//ATP binding;GO:0016773//phosphotransferase activity, alcohol group as acceptor;GO:0016787//hydrolase activity;GO:0016887//ATP hydrolysis activity;GO:0051082//unfolded protein binding	GO:0005975//carbohydrate metabolic process;GO:0005997//xylulose metabolic process;GO:0006457//protein folding;GO:0006950//response to stress;GO:0008360//regulation of cell shape;GO:0042732//D-xylose metabolic process;GO:0043093//FtsZ-dependent cytokinesis
Unigene0012788	25	30	19	2482	1849	1450	1.366	1.623	0.874	144.981	116.779	85.061	1.28766666666667	115.607	6.48832576854609	2.63217131675448e-119	1.34068066716099e-116	AHT1	Metabolism;Metabolism;Metabolism;Metabolism;Metabolism	Global and overview maps;Global and overview maps;Biosynthesis of other secondary metabolites;Biosynthesis of other secondary metabolites;Biosynthesis of other secondary metabolites	K13065;K13065;K13065;K13065;K13065	--	XP_016548258.1 PREDICTED: agmatine coumaroyltransferase-2-like [Capsicum annuum]	ko01100//Metabolic pathways;ko01110//Biosynthesis of secondary metabolites;ko00940//Phenylpropanoid biosynthesis;ko00941//Flavonoid biosynthesis;ko00945//Stilbenoid, diarylheptanoid and gingerol biosynthesis	-	GO:0016747//acyltransferase activity, transferring groups other than amino-acyl groups	-
Unigene0073607	13	22	28	2005	1179	1481	0.520	0.872	0.944	85.791	54.545	63.641	0.778666666666667	67.9923333333333	6.44822240178967	4.23671001893685e-119	2.14081629750533e-116	PER51	Metabolism;Metabolism;Metabolism	Global and overview maps;Global and overview maps;Biosynthesis of other secondary metabolites	K00430;K00430;K00430	--	XP_015064256.1 peroxidase 51 [Solanum pennellii]	ko01100//Metabolic pathways;ko01110//Biosynthesis of secondary metabolites;ko00940//Phenylpropanoid biosynthesis	-	GO:0004601//peroxidase activity;GO:0020037//heme binding	GO:0006979//response to oxidative stress
Unigene0073358	80	120	265	6941	6132	7700	3.991	5.927	11.128	370.110	353.531	412.338	7.01533333333333	378.659666666667	5.75424629391705	8.63647250489962e-119	4.32966087749566e-116	HMGS	Metabolism;Metabolism;Metabolism;Metabolism;Metabolism	Global and overview maps;Global and overview maps;Amino acid metabolism;Metabolism of terpenoids and polyketides;Carbohydrate metabolism	K01641;K01641;K01641;K01641;K01641	--	KAH0739972.1 hypothetical protein KY290_033015 [Solanum tuberosum]	ko01100//Metabolic pathways;ko01110//Biosynthesis of secondary metabolites;ko00280//Valine, leucine and isoleucine degradation;ko00900//Terpenoid backbone biosynthesis;ko00650//Butanoate metabolism	-	GO:0004315//3-oxoacyl-[acyl-carrier-protein] synthase activity;GO:0004421//hydroxymethylglutaryl-CoA synthase activity	GO:0006084//acetyl-CoA metabolic process;GO:0006633//fatty acid biosynthetic process;GO:0010142//farnesyl diphosphate biosynthetic process, mevalonate pathway
Unigene0076769	35	28	42	1081	1351	1052	3.991	3.162	4.032	131.762	178.048	128.776	3.72833333333333	146.195333333333	5.29322259930956	4.60969634954429e-118	2.29289177486552e-115	GRP10	-	-	-	--	AFX73254.1 glycine rich RNA binding protein 1a [Solanum lycopersicum]	-	-	GO:0003676//nucleic acid binding	GO:0008380//RNA splicing
Unigene0051277	265	272	437	3547	4446	4852	11.306	11.491	15.695	161.762	219.231	222.223	12.8306666666667	201.072	3.97004415688993	1.16829165544175e-117	5.76610799369498e-115	GT3	-	-	-	--	BAF96585.1 glucosyltransferase homolog [Lycium chinense]	-	-	GO:0008194//UDP-glycosyltransferase activity	-
Unigene0037189	54	71	89	1618	2520	2570	2.249	2.929	3.121	72.046	121.324	114.926	2.76633333333333	102.765333333333	5.21523485372294	1.44782994886566e-117	7.09080286033682e-115	UGT92A1	-	-	-	--	KAF3615164.1 putative inositol-3-phosphate synthase-like isoform X1 [Capsicum annuum]	-	GO:0005575//cellular_component;GO:0005622//intracellular anatomical structure;GO:0043226//organelle;GO:0043227//membrane-bounded organelle;GO:0043229//intracellular organelle;GO:0043231//intracellular membrane-bounded organelle	GO:0003674//molecular_function;GO:0003824//catalytic activity;GO:0008194//UDP-glycosyltransferase activity;GO:0016740//transferase activity;GO:0016757//glycosyltransferase activity;GO:0016758//hexosyltransferase activity;GO:0035251//UDP-glucosyltransferase activity;GO:0046527//glucosyltransferase activity;GO:0080043//quercetin 3-O-glucosyltransferase activity;GO:0080044//quercetin 7-O-glucosyltra…	GO:0008150//biological_process;GO:0008152//metabolic process
Unigene0007400	498	483	692	4111	3741	3701	11.317	10.868	13.238	99.856	98.249	90.281	11.8076666666667	96.1286666666667	3.02524282385512	4.56349481167045e-117	2.21792815014835e-114	ARB_01444	-	-	-	--	XP_009600096.1 probable endo-1,3(4)-beta-glucanase ARB_01444 [Nicotiana tomentosiformis]	-	-	-	-
Unigene0079403	31	54	63	1402	1120	1275	1.687	2.909	2.886	81.541	70.431	74.472	2.494	75.4813333333333	4.91958653724211	8.93383806231064e-117	4.3090878920545e-114	PAP2	-	-	-	--	XP_015062752.1 purple acid phosphatase 2 [Solanum pennellii]	-	-	GO:0003993//acid phosphatase activity;GO:0016787//hydrolase activity;GO:0046872//metal ion binding	-
Unigene0056582	186	191	372	3982	3476	3673	4.296	4.369	7.234	98.319	92.797	91.078	5.29966666666667	94.0646666666667	4.14967938149278	2.39050122377703e-116	1.14434911214613e-113	HEMH	Metabolism;Metabolism;Metabolism	Global and overview maps;Global and overview maps;Metabolism of cofactors and vitamins	K01772;K01772;K01772	--	XP_006355325.1 PREDICTED: ferrochelatase-2, chloroplastic-like [Solanum tuberosum]	ko01100//Metabolic pathways;ko01110//Biosynthesis of secondary metabolites;ko00860//Porphyrin metabolism	GO:0005575//cellular_component;GO:0005622//intracellular anatomical structure;GO:0005737//cytoplasm;GO:0005739//mitochondrion;GO:0009507//chloroplast;GO:0009526//plastid envelope;GO:0009534//chloroplast thylakoid;GO:0009535//chloroplast thylakoid membrane;GO:0009536//plastid;GO:0009579//thylakoid;GO:0009941//chloroplast envelope;GO:0016020//membrane;GO:0031090//organelle membrane;GO:0031967//orga…	GO:0003674//molecular_function;GO:0003824//catalytic activity;GO:0004325//ferrochelatase activity;GO:0016829//lyase activity	GO:0006725//cellular aromatic compound metabolic process;GO:0006778//porphyrin-containing compound metabolic process;GO:0006779//porphyrin-containing compound biosynthetic process;GO:0006783//heme biosynthetic process;GO:0006807//nitrogen compound metabolic process;GO:0006950//response to stress;GO:0006979//response to oxidative stress;GO:0008150//biological_process;GO:0008152//metabolic process;…
Unigene0037238	11	14	29	1066	942	958	0.358	0.452	0.796	37.131	35.477	33.512	0.535333333333333	35.3733333333333	6.04608087759874	8.92497196988277e-116	4.24056056252609e-113	ERF110	-	-	-	ERF	KAF3656464.1 Ethylene-responsive transcription factor [Capsicum annuum]	-	-	GO:0003700//DNA-binding transcription factor activity;GO:0018662//phenol 2-monooxygenase activity	GO:0006355//regulation of transcription, DNA-templated
Unigene0003018	18065	19176	27480	394	218	542	823.779	865.865	1054.892	19.205	11.489	26.532	914.845333333333	19.0753333333333	-5.58374768451759	1.15747436450607e-115	5.44273807546181e-113	RD22	-	-	-	--	XP_009628254.1 BURP domain protein RD22-like isoform X2 [Nicotiana tomentosiformis]	-	GO:0005575//cellular_component;GO:0005622//intracellular anatomical structure;GO:0005737//cytoplasm;GO:0005768//endosome;GO:0005794//Golgi apparatus;GO:0005802//trans-Golgi network;GO:0012505//endomembrane system;GO:0031410//cytoplasmic vesicle;GO:0031982//vesicle;GO:0031984//organelle subcompartment;GO:0043226//organelle;GO:0043227//membrane-bounded organelle;GO:0043229//intracellular organelle;…	-	GO:0006950//response to stress;GO:0006970//response to osmotic stress;GO:0008150//biological_process;GO:0009628//response to abiotic stimulus;GO:0009651//response to salt stress;GO:0050896//response to stimulus
Unigene0026357	116	80	195	3061	2390	2944	5.581	3.811	7.898	157.428	132.903	152.059	5.76333333333333	147.463333333333	4.67730900046382	1.16261289543068e-115	5.44273807546181e-113	AMT2-2	-	-	-	--	PHT35988.1 Ammonium transporter 2 member 2 [Capsicum baccatum]	-	GO:0005575//cellular_component;GO:0005886//plasma membrane;GO:0005911//cell-cell junction;GO:0009506//plasmodesma;GO:0016020//membrane;GO:0016021//integral component of membrane;GO:0030054//cell junction;GO:0031224//intrinsic component of membrane;GO:0055044//symplast;GO:0071944//cell periphery	GO:0003674//molecular_function;GO:0005215//transporter activity;GO:0008324//cation transmembrane transporter activity;GO:0008519//ammonium transmembrane transporter activity;GO:0015075//ion transmembrane transporter activity;GO:0015291//secondary active transmembrane transporter activity;GO:0015398//high-affinity secondary active ammonium transmembrane transporter activity;GO:0022804//active tran…	GO:0006810//transport;GO:0006811//ion transport;GO:0006812//cation transport;GO:0008150//biological_process;GO:0009605//response to external stimulus;GO:0009607//response to biotic stimulus;GO:0009624//response to nematode;GO:0015696//ammonium transport;GO:0034220//ion transmembrane transport;GO:0043207//response to external biotic stimulus;GO:0050896//response to stimulus;GO:0051179//localizatio…
Unigene0007747	26	25	58	1313	1161	1109	1.606	1.529	3.016	86.693	82.884	73.537	2.05033333333333	81.038	5.3046681888494	1.51874557005147e-115	7.05806517912678e-113	--	-	-	-	--	OIT30295.1 hypothetical protein A4A49_54771 [Nicotiana attenuata]	-	-	-	-
Unigene0013652	86	80	99	1219	1477	1594	3.760	3.464	3.644	56.972	74.637	74.816	3.62266666666667	68.8083333333333	4.24745932943281	2.53478577113121e-115	1.1694546411332e-112	BAM9	-	-	-	--	XP_009625010.1 inactive beta-amylase 9 [Nicotiana tomentosiformis]	-	GO:0005575//cellular_component;GO:0005622//intracellular anatomical structure;GO:0005737//cytoplasm	GO:0003674//molecular_function;GO:0003824//catalytic activity;GO:0004553//hydrolase activity, hydrolyzing O-glycosyl compounds;GO:0016160//amylase activity;GO:0016161//beta-amylase activity;GO:0016787//hydrolase activity;GO:0016798//hydrolase activity, acting on glycosyl bonds	GO:0000272//polysaccharide catabolic process;GO:0005975//carbohydrate metabolic process;GO:0005976//polysaccharide metabolic process;GO:0008150//biological_process;GO:0008152//metabolic process;GO:0009056//catabolic process;GO:0009057//macromolecule catabolic process;GO:0016052//carbohydrate catabolic process;GO:0043170//macromolecule metabolic process;GO:0044238//primary metabolic process;GO:007…
Unigene0063304	8	2	12	1678	1473	1425	0.454	0.112	0.573	101.804	96.626	86.825	0.379666666666667	95.085	7.96834061727766	1.43376789443239e-114	6.56727584911665e-112	ADH1	-	-	-	--	KAH0728873.1 hypothetical protein KY289_000061 [Solanum tuberosum]	-	-	GO:0004316//3-oxoacyl-[acyl-carrier-protein] reductase (NADPH) activity;GO:0008667//2,3-dihydro-2,3-dihydroxybenzoate dehydrogenase activity;GO:0008678//2-deoxy-D-gluconate 3-dehydrogenase activity;GO:0016491//oxidoreductase activity;GO:0051287//NAD binding	GO:0000272//polysaccharide catabolic process;GO:0006633//fatty acid biosynthetic process
Unigene0007068	409	492	718	4790	5087	5570	17.716	21.102	26.181	221.777	254.659	258.994	21.6663333333333	245.143333333333	3.5000986010489	2.44302169556138e-114	1.11101646652144e-111	At4g26390	Metabolism;Metabolism;Metabolism;Metabolism;Metabolism;Metabolism	Global and overview maps;Global and overview maps;Global and overview maps;Global and overview maps;Carbohydrate metabolism;Carbohydrate metabolism	K00873;K00873;K00873;K00873;K00873;K00873	--	KAG5631361.1 hypothetical protein H5410_003078 [Solanum commersonii]	ko01100//Metabolic pathways;ko01110//Biosynthesis of secondary metabolites;ko01200//Carbon metabolism;ko01230//Biosynthesis of amino acids;ko00010//Glycolysis / Gluconeogenesis;ko00620//Pyruvate metabolism	GO:0005575//cellular_component;GO:0005622//intracellular anatomical structure;GO:0005737//cytoplasm	GO:0000166//nucleotide binding;GO:0000287//magnesium ion binding;GO:0003674//molecular_function;GO:0003824//catalytic activity;GO:0004743//pyruvate kinase activity;GO:0005488//binding;GO:0005524//ATP binding;GO:0016301//kinase activity;GO:0016740//transferase activity;GO:0016772//transferase activity, transferring phosphorus-containing groups;GO:0016773//phosphotransferase activity, alcohol group…	GO:0005975//carbohydrate metabolic process;GO:0006082//organic acid metabolic process;GO:0006090//pyruvate metabolic process;GO:0006091//generation of precursor metabolites and energy;GO:0006096//glycolytic process;GO:0006139//nucleobase-containing compound metabolic process;GO:0006163//purine nucleotide metabolic process;GO:0006164//purine nucleotide biosynthetic process;GO:0006165//nucleoside d…
Unigene0017525	33	36	54	976	1083	927	1.056	1.141	1.455	33.391	40.061	31.850	1.21733333333333	35.1006666666667	4.84970226217122	4.03670691139831e-114	1.82275925982204e-111	PCAS-1	Metabolism;Metabolism;Metabolism;Metabolism;Metabolism;Metabolism;Metabolism	Global and overview maps;Global and overview maps;Global and overview maps;Global and overview maps;Amino acid metabolism;Metabolism of other amino acids;Energy metabolism	K13034;K13034;K13034;K13034;K13034;K13034;K13034	--	KAH0753474.1 hypothetical protein KY285_006622 [Solanum tuberosum]	ko01100//Metabolic pathways;ko01110//Biosynthesis of secondary metabolites;ko01200//Carbon metabolism;ko01230//Biosynthesis of amino acids;ko00270//Cysteine and methionine metabolism;ko00460//Cyanoamino acid metabolism;ko00920//Sulfur metabolism	GO:0005575//cellular_component;GO:0005622//intracellular anatomical structure;GO:0005737//cytoplasm;GO:0009507//chloroplast;GO:0009509//chromoplast;GO:0009532//plastid stroma;GO:0009536//plastid;GO:0009570//chloroplast stroma;GO:0043226//organelle;GO:0043227//membrane-bounded organelle;GO:0043229//intracellular organelle;GO:0043231//intracellular membrane-bounded organelle	GO:0003674//molecular_function;GO:0003824//catalytic activity;GO:0004122//cystathionine beta-synthase activity;GO:0004124//cysteine synthase activity;GO:0004794//L-threonine ammonia-lyase activity;GO:0008838//diaminopropionate ammonia-lyase activity;GO:0016740//transferase activity;GO:0016765//transferase activity, transferring alkyl or aryl (other than methyl) groups;GO:0030170//pyridoxal phosph…	GO:0000096//sulfur amino acid metabolic process;GO:0000097//sulfur amino acid biosynthetic process;GO:0006082//organic acid metabolic process;GO:0006520//cellular amino acid metabolic process;GO:0006534//cysteine metabolic process;GO:0006535//cysteine biosynthetic process from serine;GO:0006549//isoleucine metabolic process;GO:0006563//L-serine metabolic process;GO:0006790//sulfur compound metabo…
Unigene0046680	48	36	80	1455	1154	1249	3.141	2.333	4.407	101.775	87.277	87.739	3.29366666666667	92.2636666666667	4.80799616736376	4.60660770638777e-114	2.06544717922744e-111	--	-	-	-	--	XP_016563647.1 PREDICTED: uncharacterized protein LOC107862547 [Capsicum annuum]	-	-	-	-
Unigene0029714	208	225	290	2587	2932	2337	15.368	16.461	18.038	204.315	250.372	185.361	16.6223333333333	213.349333333333	3.68202278502774	8.95617982898042e-114	3.98756683462605e-111	NHL1	-	-	-	--	XP_009768005.1 PREDICTED: protein YLS9-like [Nicotiana sylvestris]	-	-	GO:0004482//mRNA (guanine-N7-)-methyltransferase activity;GO:0005216//ion channel activity	GO:0006370//7-methylguanosine mRNA capping;GO:0039707//pore formation by virus in membrane of host cell
Unigene0043168	65	55	161	2967	3215	3393	1.724	1.444	3.594	84.101	98.533	96.588	2.254	93.074	5.36781879002113	1.24082819987748e-112	5.48618401595829e-110	ZOG1	Metabolism;Metabolism	Global and overview maps;Metabolism of terpenoids and polyketides	K13495;K13495	--	XP_016543731.1 PREDICTED: zeatin O-glucosyltransferase-like [Capsicum annuum]	ko01110//Biosynthesis of secondary metabolites;ko00908//Zeatin biosynthesis	-	GO:0008194//UDP-glycosyltransferase activity	-
Unigene0013979	358	308	428	2773	2734	2611	6.596	5.619	6.639	54.614	58.220	51.643	6.28466666666667	54.8256666666667	3.12494331734437	2.81701417166538e-112	1.23692178125235e-109	HSL2	-	-	-	--	KAH0710085.1 hypothetical protein KY284_011512 [Solanum tuberosum]	-	-	GO:0004672//protein kinase activity;GO:0005515//protein binding;GO:0005524//ATP binding;GO:0030247//polysaccharide binding	GO:0006468//protein phosphorylation
Unigene0007820	1343	1385	1663	32	20	42	206.598	210.969	215.358	5.262	3.556	6.936	210.975	5.25133333333333	-5.32824446814814	3.87320462536529e-112	1.68903556224491e-109	--	-	-	-	--	-	-	GO:0001772//immunological synapse;GO:0016021//integral component of membrane;GO:0097197//tetraspanin-enriched microdomain	-	-
Unigene0048128	2942	1893	3090	76	47	52	65.437	41.692	57.857	1.807	1.208	1.242	54.9953333333333	1.419	-5.27636270844441	4.88743531316373e-112	2.11682470420754e-109	LNG2	-	-	-	--	XP_015162157.1 PREDICTED: protein LONGIFOLIA 1 [Solanum tuberosum]	-	-	-	-
Unigene0073133	46208	38864	31984	1286	940	1094	3582.296	2983.399	2087.351	106.568	84.223	91.045	2884.34866666667	93.9453333333333	-4.94028026258294	6.39833671052824e-112	2.75249528166157e-109	lhcA-P4	Metabolism;Metabolism	Global and overview maps;Energy metabolism	K08910;K08910	--	XP_019233274.1 PREDICTED: chlorophyll a-b binding protein P4, chloroplastic [Nicotiana attenuata]	ko01100//Metabolic pathways;ko00196//Photosynthesis - antenna proteins	-	-	-
Unigene0013462	2314	3466	3091	50	72	73	82.680	122.626	92.972	1.910	2.973	2.800	99.426	2.561	-5.27884400929462	9.09815037865834e-112	3.88765797522429e-109	PHT1	Metabolism;Metabolism;Metabolism;Metabolism;Metabolism	Global and overview maps;Global and overview maps;Biosynthesis of other secondary metabolites;Biosynthesis of other secondary metabolites;Biosynthesis of other secondary metabolites	K13065;K13065;K13065;K13065;K13065	--	KAH0711480.1 hypothetical protein KY289_007439 [Solanum tuberosum]	ko01100//Metabolic pathways;ko01110//Biosynthesis of secondary metabolites;ko00940//Phenylpropanoid biosynthesis;ko00941//Flavonoid biosynthesis;ko00945//Stilbenoid, diarylheptanoid and gingerol biosynthesis	-	GO:0003674//molecular_function;GO:0003824//catalytic activity;GO:0016740//transferase activity;GO:0016746//acyltransferase activity;GO:0016747//acyltransferase activity, transferring groups other than amino-acyl groups;GO:0050734//hydroxycinnamoyltransferase activity;GO:0102406//omega-hydroxypalmitate O-sinapoyl transferase activity	GO:0000271//polysaccharide biosynthetic process;GO:0005975//carbohydrate metabolic process;GO:0005976//polysaccharide metabolic process;GO:0006725//cellular aromatic compound metabolic process;GO:0008150//biological_process;GO:0008152//metabolic process;GO:0009058//biosynthetic process;GO:0009059//macromolecule biosynthetic process;GO:0009664//plant-type cell wall organization;GO:0009698//phenylp…
Unigene0012103	57	77	65	2003	1538	1428	1.346	1.801	1.292	50.569	41.983	36.206	1.47966666666667	42.9193333333333	4.85828355380966	1.49168222602334e-111	6.33149493109695e-109	BOR4	-	-	-	--	XP_016578635.1 PREDICTED: boron transporter 4-like isoform X2 [Capsicum annuum]	-	GO:0016021//integral component of membrane	-	GO:0006820//anion transport
Unigene0073132	3232	3307	2896	113	114	121	267.502	271.025	201.777	9.997	10.905	10.751	246.768	10.551	-4.54770367712502	8.79615464325264e-111	3.70883161474575e-108	lhcA-P4	Metabolism;Metabolism	Global and overview maps;Energy metabolism	K08910;K08910	--	KAG5602296.1 hypothetical protein H5410_033666 [Solanum commersonii]	ko01100//Metabolic pathways;ko00196//Photosynthesis - antenna proteins	-	-	-
Unigene0053962	29	23	60	1298	1563	2031	2.711	2.129	4.721	129.690	168.853	203.797	3.187	167.446666666667	5.71535882749586	9.16935764737931e-111	3.84075435982464e-108	At3g03980	Metabolism;Metabolism;Metabolism;Metabolism;Metabolism	Global and overview maps;Global and overview maps;Global and overview maps;Lipid metabolism;Metabolism of cofactors and vitamins	K00059;K00059;K00059;K00059;K00059	--	XP_004241565.1 NADPH-dependent aldehyde reductase-like protein, chloroplastic [Solanum lycopersicum]	ko01100//Metabolic pathways;ko01110//Biosynthesis of secondary metabolites;ko01212//Fatty acid metabolism;ko00061//Fatty acid biosynthesis;ko00780//Biotin metabolism	-	GO:0003824//catalytic activity;GO:0004316//3-oxoacyl-[acyl-carrier-protein] reductase (NADPH) activity;GO:0004757//sepiapterin reductase activity;GO:0005515//protein binding;GO:0008667//2,3-dihydro-2,3-dihydroxybenzoate dehydrogenase activity;GO:0008678//2-deoxy-D-gluconate 3-dehydrogenase activity;GO:0016491//oxidoreductase activity;GO:0016630//protochlorophyllide reductase activity;GO:0051287//…	GO:0000272//polysaccharide catabolic process;GO:0006633//fatty acid biosynthetic process;GO:0006729//tetrahydrobiopterin biosynthetic process;GO:0015995//chlorophyll biosynthetic process
Unigene0000734	18260	17868	20355	1628	1173	1334	347.786	336.982	326.363	33.144	25.821	27.275	337.043666666667	28.7466666666667	-3.55146893356129	2.53011694799919e-110	1.05285938460923e-107	LOX2.1	Metabolism;Metabolism;Metabolism;Metabolism	Global and overview maps;Global and overview maps;Lipid metabolism;Lipid metabolism	K00454;K00454;K00454;K00454	--	XP_019239420.1 PREDICTED: linoleate 13S-lipoxygenase 2-1, chloroplastic-like [Nicotiana attenuata]	ko01100//Metabolic pathways;ko01110//Biosynthesis of secondary metabolites;ko00592//alpha-Linolenic acid metabolism;ko00591//Linoleic acid metabolism	-	GO:0005515//protein binding;GO:0016702//oxidoreductase activity, acting on single donors with incorporation of molecular oxygen, incorporation of two atoms of oxygen;GO:0046872//metal ion binding	-
Unigene0052704	19682	34420	23215	399	219	420	870.496	1507.398	864.340	18.863	11.194	19.941	1080.74466666667	16.666	-6.01897402130472	3.66775075669413e-110	1.51635295569612e-107	PRP4	-	-	-	--	XP_006359657.1 PREDICTED: proline-rich protein 4 isoform X3 [Solanum tuberosum]	-	-	-	-
Unigene0019496	5	4	10	2276	1838	1564	0.194	0.154	0.327	94.511	82.523	65.223	0.225	80.7523333333333	8.48743513531909	4.30568016288838e-110	1.76860673942437e-107	--	-	-	-	--	PHT29899.1 hypothetical protein CQW23_30528 [Capsicum baccatum]	-	-	GO:0022857//transmembrane transporter activity	GO:0055085//transmembrane transport
Unigene0028746	297	108	382	13044	13782	13266	10.468	3.769	11.334	491.408	561.385	501.910	8.52366666666667	518.234333333333	5.92598661282856	8.68611558723019e-110	3.54504876415238e-107	CYP71D55	Metabolism;Metabolism	Global and overview maps;Metabolism of terpenoids and polyketides	K15472;K15472	--	PHT58219.1 5-epiaristolochene 1,3-dihydroxylase [Capsicum baccatum]	ko01110//Biosynthesis of secondary metabolites;ko00909//Sesquiterpenoid and triterpenoid biosynthesis	-	GO:0005506//iron ion binding;GO:0016705//oxidoreductase activity, acting on paired donors, with incorporation or reduction of molecular oxygen;GO:0020037//heme binding	-
Unigene0067188	6784	7888	6121	125	134	210	670.387	771.838	509.191	13.204	15.304	22.277	650.472	16.9283333333333	-5.26397511065804	1.59289524589697e-109	6.45964678444385e-107	CAB13	Metabolism;Metabolism	Global and overview maps;Energy metabolism	K08914;K08914	--	XP_004244187.1 chlorophyll a-b binding protein 13, chloroplastic-like [Solanum lycopersicum]	ko01100//Metabolic pathways;ko00196//Photosynthesis - antenna proteins	-	-	-
Unigene0044310	13059	8241	7937	206	181	161	314.940	196.796	161.136	5.310	5.045	4.168	224.290666666667	4.841	-5.5339206828576	1.66565494684923e-109	6.7119569086074e-107	BGAL3	-	-	-	--	TMX05303.1 hypothetical protein EJD97_025148 [Solanum chilense]	-	GO:0009341//beta-galactosidase complex	GO:0004565//beta-galactosidase activity	GO:0005975//carbohydrate metabolic process
Unigene0051604	101	195	187	3355	3419	3198	3.867	7.394	6.028	137.320	151.306	131.454	5.763	140.026666666667	4.60273777010777	2.29322961926359e-109	9.18272599995435e-107	--	-	-	-	--	OIT30127.1 hypothetical protein A4A49_17514, partial [Nicotiana attenuata]	-	-	-	-
Unigene0068397	1285	1492	1683	27	26	45	120.115	138.096	132.433	2.698	2.809	4.515	130.214666666667	3.34066666666667	-5.28461210764957	2.65133889514912e-109	1.05503402985221e-106	LTPG14	-	-	-	--	PHU29389.1 hypothetical protein BC332_01482 [Capsicum chinense]	-	-	GO:0004659//prenyltransferase activity;GO:0008324//cation transmembrane transporter activity	GO:0006812//cation transport;GO:0042372//phylloquinone biosynthetic process
Unigene0025930	5595	4397	7396	201	178	109	453.290	352.738	504.419	17.407	16.667	9.480	436.815666666667	14.518	-4.91110997391024	2.68260925761646e-109	1.06084699511755e-106	XTH6	-	-	-	--	TMW81615.1 hypothetical protein EJD97_008653 [Solanum chilense]	-	GO:0005575//cellular_component;GO:0005576//extracellular region;GO:0005618//cell wall;GO:0030312//external encapsulating structure;GO:0048046//apoplast;GO:0071944//cell periphery	GO:0003674//molecular_function;GO:0003824//catalytic activity;GO:0004553//hydrolase activity, hydrolyzing O-glycosyl compounds;GO:0016740//transferase activity;GO:0016757//glycosyltransferase activity;GO:0016758//hexosyltransferase activity;GO:0016762//xyloglucan:xyloglucosyl transferase activity;GO:0016787//hydrolase activity;GO:0016798//hydrolase activity, acting on glycosyl bonds;GO:0046527//g…	GO:0005975//carbohydrate metabolic process;GO:0005976//polysaccharide metabolic process;GO:0006073//cellular glucan metabolic process;GO:0008150//biological_process;GO:0008152//metabolic process;GO:0009987//cellular process;GO:0010383//cell wall polysaccharide metabolic process;GO:0010410//hemicellulose metabolic process;GO:0010411//xyloglucan metabolic process;GO:0016043//cellular component orga…
Unigene0063197	16	25	31	850	1131	1132	0.451	0.698	0.735	25.603	36.835	34.244	0.628	32.2273333333333	5.68137644747787	9.50305146632823e-109	3.73481654789003e-106	--	-	-	-	--	-	-	-	-	-
Unigene0076869	280	263	389	3191	2442	2693	21.113	19.637	24.692	257.192	212.811	217.982	21.814	229.328333333333	3.39408836561222	1.46038408451548e-108	5.7042781529406e-106	SRC2	-	-	-	--	XP_016542606.1 PREDICTED: protein SRC2-like [Capsicum annuum]	-	-	-	-
Unigene0013675	155	106	341	7839	6034	7764	4.950	3.352	9.168	267.606	222.720	266.180	5.82333333333333	252.168666666667	5.43640001142225	1.13486289224218e-107	4.40575918434604e-105	LHT1	-	-	-	--	XP_016561693.1 PREDICTED: lysine histidine transporter 1-like [Capsicum annuum]	-	GO:0005887//integral component of plasma membrane	GO:0015173//aromatic amino acid transmembrane transporter activity	GO:0003333//amino acid transmembrane transport;GO:0015801//aromatic amino acid transport
Unigene0019983	171	225	208	2334	2514	2352	7.356	9.584	7.533	107.326	124.993	108.616	8.15766666666667	113.645	3.80023384371187	1.2401585373959e-107	4.78535840963166e-105	ENO1	Metabolism;Metabolism;Metabolism;Metabolism;Metabolism;Genetic Information Processing	Global and overview maps;Global and overview maps;Global and overview maps;Global and overview maps;Carbohydrate metabolism;Folding, sorting and degradation	K01689;K01689;K01689;K01689;K01689;K01689	--	KAH0687149.1 hypothetical protein KY284_017702 [Solanum tuberosum]	ko01100//Metabolic pathways;ko01110//Biosynthesis of secondary metabolites;ko01200//Carbon metabolism;ko01230//Biosynthesis of amino acids;ko00010//Glycolysis / Gluconeogenesis;ko03018//RNA degradation	GO:0000015//phosphopyruvate hydratase complex;GO:0005575//cellular_component;GO:0005622//intracellular anatomical structure;GO:0005737//cytoplasm;GO:0005829//cytosol;GO:0009507//chloroplast;GO:0009532//plastid stroma;GO:0009536//plastid;GO:0009570//chloroplast stroma;GO:0032991//protein-containing complex;GO:0043226//organelle;GO:0043227//membrane-bounded organelle;GO:0043229//intracellular organ…	GO:0000287//magnesium ion binding;GO:0003674//molecular_function;GO:0003824//catalytic activity;GO:0004634//phosphopyruvate hydratase activity;GO:0005488//binding;GO:0016829//lyase activity;GO:0016835//carbon-oxygen lyase activity;GO:0016836//hydro-lyase activity;GO:0043167//ion binding;GO:0043169//cation binding;GO:0046872//metal ion binding;GO:0050096//methylaspartate ammonia-lyase activity	GO:0000003//reproduction;GO:0000902//cell morphogenesis;GO:0000904//cell morphogenesis involved in differentiation;GO:0005975//carbohydrate metabolic process;GO:0006082//organic acid metabolic process;GO:0006090//pyruvate metabolic process;GO:0006091//generation of precursor metabolites and energy;GO:0006096//glycolytic process;GO:0006139//nucleobase-containing compound metabolic process;GO:00061…
Unigene0012474	392	263	373	6154	4435	4668	15.495	10.294	12.412	260.015	202.605	198.073	12.7336666666667	220.231	4.11229774976942	2.00181122766326e-107	7.67779019535328e-105	HSPRO2	-	-	-	--	XP_009760237.1 PREDICTED: nematode resistance protein-like HSPRO2 [Nicotiana sylvestris]	-	GO:0005575//cellular_component;GO:0005622//intracellular anatomical structure;GO:0005737//cytoplasm	GO:0003674//molecular_function;GO:0005488//binding;GO:0016779//nucleotidyltransferase activity;GO:0020037//heme binding;GO:0043167//ion binding;GO:0043169//cation binding;GO:0046872//metal ion binding;GO:0046906//tetrapyrrole binding;GO:0097159//organic cyclic compound binding;GO:1901363//heterocyclic compound binding	GO:0006082//organic acid metabolic process;GO:0006520//cellular amino acid metabolic process;GO:0006568//tryptophan metabolic process;GO:0006569//tryptophan catabolic process;GO:0006576//cellular biogenic amine metabolic process;GO:0006586//indolalkylamine metabolic process;GO:0006725//cellular aromatic compound metabolic process;GO:0006807//nitrogen compound metabolic process;GO:0006950//respons…
Unigene0013318	56	48	52	1061	1187	1538	3.717	3.155	2.906	75.277	91.057	109.587	3.25933333333333	91.9736666666667	4.81857204700211	4.45593203330799e-107	1.69880407602786e-104	ERF1B	Environmental Information Processing;Environmental Information Processing	Signal transduction;Signal transduction	K14516;K14516	ERF	XP_019239993.1 PREDICTED: ethylene-responsive transcription factor 1B-like [Nicotiana attenuata]	ko04075//Plant hormone signal transduction;ko04016//MAPK signaling pathway - plant	-	GO:0003700//DNA-binding transcription factor activity	GO:0006355//regulation of transcription, DNA-templated
Unigene0068127	365	246	187	9814	9375	10049	11.691	7.802	5.042	336.003	347.045	345.520	8.17833333333333	342.856	5.38965209387445	5.36493332036667e-107	2.03318199191134e-104	PER12	Metabolism;Metabolism;Metabolism	Global and overview maps;Global and overview maps;Biosynthesis of other secondary metabolites	K00430;K00430;K00430	--	XP_016569421.1 PREDICTED: peroxidase 12-like [Capsicum annuum]	ko01100//Metabolic pathways;ko01110//Biosynthesis of secondary metabolites;ko00940//Phenylpropanoid biosynthesis	-	GO:0004601//peroxidase activity;GO:0020037//heme binding	GO:0006979//response to oxidative stress
Unigene0023938	194	204	251	1723	1777	1695	6.669	6.944	7.264	63.316	70.604	62.553	6.959	65.491	3.23434474759951	8.91839353331878e-107	3.35985964188959e-104	At5g27450	Metabolism;Metabolism;Cellular Processes;Metabolism	Global and overview maps;Global and overview maps;Transport and catabolism;Metabolism of terpenoids and polyketides	K00869;K00869;K00869;K00869	--	NP_001352983.1 mevalonate kinase [Solanum lycopersicum]	ko01100//Metabolic pathways;ko01110//Biosynthesis of secondary metabolites;ko04146//Peroxisome;ko00900//Terpenoid backbone biosynthesis	GO:0005575//cellular_component;GO:0005622//intracellular anatomical structure;GO:0005737//cytoplasm;GO:0005829//cytosol	GO:0000166//nucleotide binding;GO:0000287//magnesium ion binding;GO:0003674//molecular_function;GO:0003824//catalytic activity;GO:0004335//galactokinase activity;GO:0004413//homoserine kinase activity;GO:0004496//mevalonate kinase activity;GO:0004631//phosphomevalonate kinase activity;GO:0004765//shikimate kinase activity;GO:0005488//binding;GO:0005524//ATP binding;GO:0016301//kinase activity;GO:…	GO:0006012//galactose metabolic process;GO:0006084//acetyl-CoA metabolic process;GO:0006139//nucleobase-containing compound metabolic process;GO:0006163//purine nucleotide metabolic process;GO:0006629//lipid metabolic process;GO:0006637//acyl-CoA metabolic process;GO:0006644//phospholipid metabolic process;GO:0006694//steroid biosynthetic process;GO:0006720//isoprenoid metabolic process;GO:000672…
Unigene0057411	3712	3260	2763	81	52	74	339.419	295.165	212.680	7.917	5.495	7.264	282.421333333333	6.892	-5.35678255816569	1.40651801591505e-106	5.26765817866351e-104	--	-	-	-	--	KAH0663215.1 hypothetical protein KY284_028146 [Solanum tuberosum]	-	-	-	-
Unigene0061217	264	230	411	2868	2611	2666	4.654	4.015	6.100	54.045	53.198	50.453	4.923	52.5653333333333	3.41650201573888	4.81164453425472e-106	1.79150750998204e-103	SDR3a	-	-	-	--	XP_009618143.1 levodione reductase [Nicotiana tomentosiformis]	-	-	GO:0004316//3-oxoacyl-[acyl-carrier-protein] reductase (NADPH) activity;GO:0008667//2,3-dihydro-2,3-dihydroxybenzoate dehydrogenase activity;GO:0008678//2-deoxy-D-gluconate 3-dehydrogenase activity;GO:0016491//oxidoreductase activity;GO:0051287//NAD binding	GO:0000272//polysaccharide catabolic process;GO:0006633//fatty acid biosynthetic process
Unigene0070437	888	805	986	7698	5975	6507	30.280	27.181	28.303	280.584	235.472	238.188	28.588	251.414666666667	3.13658721557991	7.71273273213278e-106	2.85496667203157e-103	PAL5	Metabolism;Metabolism;Metabolism;Metabolism	Global and overview maps;Global and overview maps;Biosynthesis of other secondary metabolites;Amino acid metabolism	K10775;K10775;K10775;K10775	--	AOK32733.1 phenylalanine ammonia-lyase [Lycium chinense]	ko01100//Metabolic pathways;ko01110//Biosynthesis of secondary metabolites;ko00940//Phenylpropanoid biosynthesis;ko00360//Phenylalanine metabolism	-	GO:0004397//histidine ammonia-lyase activity;GO:0016841//ammonia-lyase activity;GO:0050368//tyrosine 2,3-aminomutase activity	GO:0006548//histidine catabolic process;GO:0009058//biosynthetic process;GO:0009698//phenylpropanoid metabolic process
Unigene0029019	110	124	170	1396	1227	1427	4.587	5.120	5.967	62.219	59.129	63.873	5.22466666666667	61.7403333333333	3.56280237061181	1.00532237678736e-105	3.69981879105768e-103	PFK5	Metabolism;Metabolism;Metabolism;Metabolism;Metabolism;Genetic Information Processing;Metabolism;Metabolism;Metabolism	Global and overview maps;Global and overview maps;Global and overview maps;Global and overview maps;Carbohydrate metabolism;Folding, sorting and degradation;Carbohydrate metabolism;Carbohydrate metabolism;Carbohydrate metabolism	K00850;K00850;K00850;K00850;K00850;K00850;K00850;K00850;K00850	--	XP_015071482.1 ATP-dependent 6-phosphofructokinase 5, chloroplastic-like [Solanum pennellii]	ko01100//Metabolic pathways;ko01110//Biosynthesis of secondary metabolites;ko01200//Carbon metabolism;ko01230//Biosynthesis of amino acids;ko00010//Glycolysis / Gluconeogenesis;ko03018//RNA degradation;ko00051//Fructose and mannose metabolism;ko00030//Pentose phosphate pathway;ko00052//Galactose metabolism	-	GO:0003872//6-phosphofructokinase activity;GO:0016773//phosphotransferase activity, alcohol group as acceptor;GO:0047334//diphosphate-fructose-6-phosphate 1-phosphotransferase activity	GO:0006096//glycolytic process
Unigene0006995	17	24	31	1864	2693	1299	2.120	2.963	3.254	248.411	388.043	173.856	2.779	270.103333333333	6.60280179942891	2.23465151697889e-105	8.17676970017311e-103	--	-	-	-	--	TMW92394.1 hypothetical protein EJD97_013112 [Solanum chilense]	-	-	-	-
Unigene0067977	25849	20940	20441	990	637	831	1890.869	1516.750	1258.746	77.409	53.854	65.255	1555.455	65.506	-4.5695657915777	2.72227095051234e-105	9.90408839298397e-103	PSAO	Metabolism;Metabolism	Global and overview maps;Energy metabolism	K14332;K14332	--	XP_004241330.1 photosystem I subunit O [Solanum lycopersicum]	ko01100//Metabolic pathways;ko00195//Photosynthesis	-	-	-
Unigene0049763	34	27	84	1706	1579	1545	1.309	1.029	2.722	70.192	70.244	63.840	1.68666666666667	68.092	5.33523851937711	5.60654822741735e-105	2.02816882126822e-102	10HGO	-	-	-	--	XP_006353145.1 PREDICTED: probable mannitol dehydrogenase [Solanum tuberosum]	-	-	GO:0004024//alcohol dehydrogenase activity, zinc-dependent;GO:0008270//zinc ion binding;GO:0008743//L-threonine 3-dehydrogenase activity;GO:0016491//oxidoreductase activity;GO:0016655//oxidoreductase activity, acting on NAD(P)H, quinone or similar compound as acceptor;GO:0018467//formaldehyde dehydrogenase activity;GO:0050607//mycothiol-dependent formaldehyde dehydrogenase activity;GO:0051287//NA…	GO:0006113//fermentation;GO:0006567//threonine catabolic process;GO:0008152//metabolic process;GO:0009404//toxin metabolic process;GO:0010127//mycothiol-dependent detoxification;GO:0019439//aromatic compound catabolic process;GO:0030494//bacteriochlorophyll biosynthetic process;GO:0046292//formaldehyde metabolic process
Unigene0003279	1236	802	1273	16679	11854	13984	26.476	17.011	22.955	381.896	293.466	321.559	22.1473333333333	332.307	3.90731177797093	5.7418660368846e-105	2.06538489738061e-102	MFP	Metabolism;Metabolism;Metabolism;Metabolism;Metabolism	Global and overview maps;Global and overview maps;Global and overview maps;Lipid metabolism;Lipid metabolism	K10527;K10527;K10527;K10527;K10527	--	PHT40617.1 Glyoxysomal fatty acid beta-oxidation multifunctional protein MFP-a [Capsicum baccatum]	ko01100//Metabolic pathways;ko01110//Biosynthesis of secondary metabolites;ko01212//Fatty acid metabolism;ko00071//Fatty acid degradation;ko00592//alpha-Linolenic acid metabolism	GO:0016507//mitochondrial fatty acid beta-oxidation multienzyme complex	GO:0003824//catalytic activity;GO:0003857//3-hydroxyacyl-CoA dehydrogenase activity;GO:0003860//3-hydroxyisobutyryl-CoA hydrolase activity;GO:0004165//dodecenoyl-CoA delta-isomerase activity;GO:0004300//enoyl-CoA hydratase activity;GO:0008692//3-hydroxybutyryl-CoA epimerase activity;GO:0008935//1,4-dihydroxy-2-naphthoyl-CoA synthase activity;GO:0016491//oxidoreductase activity;GO:0016616//oxidore…	GO:0006631//fatty acid metabolic process;GO:0006635//fatty acid beta-oxidation;GO:0009062//fatty acid catabolic process;GO:0009234//menaquinone biosynthetic process;GO:0010124//phenylacetate catabolic process;GO:0010128//benzoate catabolic process via CoA ligation;GO:0019439//aromatic compound catabolic process
Unigene0079256	66	58	93	936	952	993	4.185	3.642	4.965	63.446	69.773	67.598	4.264	66.939	3.97256765559158	8.80357581628659e-105	3.14891047792885e-102	PTI6	Organismal Systems	Environmental adaptation	K13434	ERF	KAH0663487.1 hypothetical protein KY284_028418 [Solanum tuberosum]	ko04626//Plant-pathogen interaction	GO:0000315//organellar large ribosomal subunit;GO:0005575//cellular_component;GO:0005622//intracellular anatomical structure;GO:0005634//nucleus;GO:0022625//cytosolic large ribosomal subunit;GO:0043226//organelle;GO:0043227//membrane-bounded organelle;GO:0043229//intracellular organelle;GO:0043231//intracellular membrane-bounded organelle	GO:0003674//molecular_function;GO:0003676//nucleic acid binding;GO:0003677//DNA binding;GO:0003700//DNA-binding transcription factor activity;GO:0003735//structural constituent of ribosome;GO:0005488//binding;GO:0097159//organic cyclic compound binding;GO:0140110//transcription regulator activity;GO:1901363//heterocyclic compound binding	GO:0006139//nucleobase-containing compound metabolic process;GO:0006351//transcription, DNA-templated;GO:0006355//regulation of transcription, DNA-templated;GO:0006412//translation;GO:0006725//cellular aromatic compound metabolic process;GO:0006807//nitrogen compound metabolic process;GO:0006950//response to stress;GO:0006952//defense response;GO:0008150//biological_process;GO:0008152//metabolic …
Unigene0073422	4828	4430	4648	226	147	232	218.018	198.083	176.689	10.909	7.672	11.246	197.596666666667	9.94233333333333	-4.31283032667859	2.5047476638123e-104	8.90906560109505e-102	FBA2	Metabolism;Metabolism;Metabolism;Metabolism;Metabolism;Metabolism;Metabolism;Metabolism	Global and overview maps;Global and overview maps;Global and overview maps;Global and overview maps;Carbohydrate metabolism;Energy metabolism;Carbohydrate metabolism;Carbohydrate metabolism	K01623;K01623;K01623;K01623;K01623;K01623;K01623;K01623	--	XP_009766551.1 PREDICTED: fructose-bisphosphate aldolase 1, chloroplastic-like [Nicotiana sylvestris]	ko01100//Metabolic pathways;ko01110//Biosynthesis of secondary metabolites;ko01200//Carbon metabolism;ko01230//Biosynthesis of amino acids;ko00010//Glycolysis / Gluconeogenesis;ko00710//Carbon fixation in photosynthetic organisms;ko00051//Fructose and mannose metabolism;ko00030//Pentose phosphate pathway	-	GO:0004332//fructose-bisphosphate aldolase activity	GO:0006096//glycolytic process
Unigene0050548	19	13	34	966	827	812	0.622	0.421	0.936	33.785	31.273	28.521	0.659666666666667	31.193	5.56334129441506	6.2664260701304e-104	2.21650452796146e-101	CES101	-	-	-	--	XP_006366861.1 PREDICTED: G-type lectin S-receptor-like serine/threonine-protein kinase CES101 [Solanum tuberosum]	-	-	GO:0004672//protein kinase activity;GO:0004674//protein serine/threonine kinase activity;GO:0005524//ATP binding	GO:0006468//protein phosphorylation;GO:0048544//recognition of pollen
Unigene0012347	343	412	761	7459	10151	9756	4.275	5.085	7.985	99.376	146.227	130.536	5.78166666666667	125.379666666667	4.43867415433863	7.99381837509323e-104	2.81188081936705e-101	ABCC9	-	-	-	--	XP_019258416.1 PREDICTED: putative ABC transporter C family member 15 isoform X1 [Nicotiana attenuata]	-	GO:0005575//cellular_component;GO:0005887//integral component of plasma membrane;GO:0009380//excinuclease repair complex;GO:0009898//cytoplasmic side of plasma membrane;GO:0016021//integral component of membrane;GO:0043190//ATP-binding cassette (ABC) transporter complex;GO:0055051//ATP-binding cassette (ABC) transporter complex, integrated substrate binding;GO:0055052//ATP-binding cassette (ABC) …	GO:0005260//intracellularly ATP-gated chloride channel activity;GO:0005319//lipid transporter activity;GO:0005524//ATP binding;GO:0005525//GTP binding;GO:0009381//excinuclease ABC activity;GO:0015220//choline transmembrane transporter activity;GO:0015221//lipopolysaccharide transmembrane transporter activity;GO:0015412//ABC-type molybdate transporter activity;GO:0015413//ABC-type nickel transport…	GO:0000910//cytokinesis;GO:0006289//nucleotide-excision repair;GO:0006810//transport;GO:0006817//phosphate ion transport;GO:0006824//cobalt ion transport;GO:0006855//xenobiotic transmembrane transport;GO:0006869//lipid transport;GO:0008150//biological_process;GO:0008272//sulfate transport;GO:0015675//nickel cation transport;GO:0015689//molybdate ion transport;GO:0015706//nitrate transport;GO:0015…
Unigene0035309	209	179	346	6057	4036	7994	7.411	6.285	10.328	229.563	165.391	304.272	8.008	233.075333333333	4.86321054584756	1.30576585939933e-103	4.56788465583717e-101	UGT85K4	-	-	-	--	KAG5616086.1 hypothetical protein H5410_015910 [Solanum commersonii]	-	-	GO:0008194//UDP-glycosyltransferase activity	-
Unigene0029949	77642	74768	66867	1450	1837	877	6934.007	6611.848	5027.104	138.419	189.607	84.078	6190.98633333333	137.368	-5.49405140322926	2.59782430957572e-103	9.03815727552278e-101	--	-	-	-	--	XP_009588822.1 kunitz-type serine protease inhibitor DrTI-like [Nicotiana tomentosiformis]	-	-	GO:0004866//endopeptidase inhibitor activity	-
Unigene0002619	292	218	403	2816	2767	3204	6.855	5.067	7.964	70.659	75.069	80.739	6.62866666666667	75.489	3.50947582362126	2.90443426288018e-103	1.00499739483182e-100	MO2	-	-	-	--	KAH0707111.1 hypothetical protein KY289_012187 [Solanum tuberosum]	-	-	GO:0003824//catalytic activity;GO:0015036//disulfide oxidoreductase activity;GO:0016166//phytoene dehydrogenase activity;GO:0016491//oxidoreductase activity;GO:0016701//oxidoreductase activity, acting on single donors with incorporation of molecular oxygen;GO:0045550//geranylgeranyl reductase activity;GO:0071949//FAD binding	GO:0006744//ubiquinone biosynthetic process;GO:0006790//sulfur compound metabolic process;GO:0009228//thiamine biosynthetic process;GO:0015995//chlorophyll biosynthetic process;GO:0016117//carotenoid biosynthetic process;GO:0030494//bacteriochlorophyll biosynthetic process
Unigene0067760	8	1	17	1119	1044	1130	0.475	0.059	0.849	70.998	71.620	72.003	0.461	71.5403333333333	7.27784627952799	3.60213186481882e-103	1.23967854902316e-100	PRP1	Metabolism;Metabolism	Global and overview maps;Metabolism of other amino acids	K00799;K00799	--	XP_009596758.1 probable glutathione S-transferase [Nicotiana tomentosiformis]	ko01100//Metabolic pathways;ko00480//Glutathione metabolism	-	GO:0005515//protein binding	GO:0006749//glutathione metabolic process
Unigene0030345	19	12	31	812	742	788	1.079	0.675	1.482	49.296	48.705	48.043	1.07866666666667	48.6813333333333	5.49604767041661	8.05392166042531e-103	2.7568660444944e-100	At4g33920	-	-	-	--	XP_006339829.1 PREDICTED: probable protein phosphatase 2C 78 [Solanum tuberosum]	-	-	GO:0003674//molecular_function;GO:0003824//catalytic activity;GO:0004721//phosphoprotein phosphatase activity;GO:0004722//protein serine/threonine phosphatase activity;GO:0005488//binding;GO:0016787//hydrolase activity;GO:0016788//hydrolase activity, acting on ester bonds;GO:0016791//phosphatase activity;GO:0042578//phosphoric ester hydrolase activity;GO:0043167//ion binding;GO:0043169//cation bi…	GO:0006464//cellular protein modification process;GO:0006470//protein dephosphorylation;GO:0006793//phosphorus metabolic process;GO:0006796//phosphate-containing compound metabolic process;GO:0006807//nitrogen compound metabolic process;GO:0008150//biological_process;GO:0008152//metabolic process;GO:0009987//cellular process;GO:0016311//dephosphorylation;GO:0019538//protein metabolic process;GO:0…
Unigene0021947	88	109	152	1326	1278	1253	4.038	4.952	5.871	65.037	67.774	61.720	4.95366666666667	64.8436666666667	3.7103969744748	5.10927241941782e-102	1.73955698609355e-99	--	-	-	-	--	XP_009603522.1 uncharacterized protein LOC104098480 [Nicotiana tomentosiformis]	-	-	-	-
Unigene0038693	224	152	227	2462	2103	2126	11.952	8.031	10.196	140.418	129.686	121.773	10.0596666666667	130.625666666667	3.69878399376412	1.03701025886392e-101	3.51193452985894e-99	WRKY7	-	-	-	--	XP_006339860.1 PREDICTED: probable WRKY transcription factor 7 [Solanum tuberosum]	-	-	GO:0003700//DNA-binding transcription factor activity;GO:0043565//sequence-specific DNA binding	GO:0006355//regulation of transcription, DNA-templated
Unigene0048089	12807	12040	12208	313	119	234	366.167	340.861	293.829	9.566	3.932	7.182	333.619	6.89333333333333	-5.59685586428145	1.15722815818145e-101	3.89832816799454e-99	FBA5	Metabolism;Metabolism;Metabolism;Metabolism;Metabolism;Metabolism;Metabolism;Metabolism	Global and overview maps;Global and overview maps;Global and overview maps;Global and overview maps;Carbohydrate metabolism;Energy metabolism;Carbohydrate metabolism;Carbohydrate metabolism	K01623;K01623;K01623;K01623;K01623;K01623;K01623;K01623	--	XP_034218457.1 fructose-bisphosphate aldolase, cytoplasmic isozyme 1 [Prunus dulcis]	ko01100//Metabolic pathways;ko01110//Biosynthesis of secondary metabolites;ko01200//Carbon metabolism;ko01230//Biosynthesis of amino acids;ko00010//Glycolysis / Gluconeogenesis;ko00710//Carbon fixation in photosynthetic organisms;ko00051//Fructose and mannose metabolism;ko00030//Pentose phosphate pathway	GO:0005575//cellular_component;GO:0005622//intracellular anatomical structure;GO:0005737//cytoplasm	GO:0003674//molecular_function;GO:0003824//catalytic activity;GO:0004332//fructose-bisphosphate aldolase activity;GO:0016829//lyase activity;GO:0016830//carbon-carbon lyase activity;GO:0016832//aldehyde-lyase activity	GO:0005975//carbohydrate metabolic process;GO:0006082//organic acid metabolic process;GO:0006090//pyruvate metabolic process;GO:0006091//generation of precursor metabolites and energy;GO:0006096//glycolytic process;GO:0006139//nucleobase-containing compound metabolic process;GO:0006163//purine nucleotide metabolic process;GO:0006164//purine nucleotide biosynthetic process;GO:0006165//nucleoside d…
Unigene0048224	82	135	172	3082	2097	2416	1.721	2.805	3.038	69.123	50.852	54.418	2.52133333333333	58.131	4.5270489591021	1.07100445337059e-100	3.58887955458939e-98	BCP	-	-	-	--	XP_019234792.1 PREDICTED: blue copper protein-like [Nicotiana attenuata]	-	-	GO:0009055//electron transfer activity	-
Unigene0039526	85	86	90	1056	1191	1340	3.700	3.707	3.298	49.134	59.917	62.615	3.56833333333333	57.222	4.00324762802857	2.00086048200244e-100	6.66967461613252e-98	UGT91C1	-	-	-	--	XP_016559417.1 PREDICTED: UDP-glycosyltransferase 91C1-like [Capsicum annuum]	-	GO:0005575//cellular_component;GO:0005622//intracellular anatomical structure;GO:0005737//cytoplasm;GO:0005829//cytosol;GO:0043226//organelle;GO:0043227//membrane-bounded organelle;GO:0043229//intracellular organelle;GO:0043231//intracellular membrane-bounded organelle	GO:0003674//molecular_function;GO:0003824//catalytic activity;GO:0008194//UDP-glycosyltransferase activity;GO:0016740//transferase activity;GO:0016757//glycosyltransferase activity;GO:0016758//hexosyltransferase activity;GO:0035251//UDP-glucosyltransferase activity;GO:0046527//glucosyltransferase activity;GO:0080043//quercetin 3-O-glucosyltransferase activity;GO:0080044//quercetin 7-O-glucosyltra…	GO:0005975//carbohydrate metabolic process;GO:0008150//biological_process;GO:0008152//metabolic process;GO:0030259//lipid glycosylation
Unigene0019946	85	83	142	1182	1139	1333	2.984	2.885	4.196	44.352	46.210	50.232	3.355	46.9313333333333	3.80616677681152	2.47249185190968e-100	8.19888600142632e-98	DTX14	-	-	-	--	XP_009764428.1 PREDICTED: MATE efflux family protein 5-like isoform X1 [Nicotiana sylvestris]	-	GO:0016020//membrane	GO:0015297//antiporter activity;GO:0042910//xenobiotic transmembrane transporter activity	GO:0006855//xenobiotic transmembrane transport;GO:0055085//transmembrane transport
Unigene0033298	2	3	15	1274	1724	1719	0.081	0.120	0.512	55.215	80.787	74.820	0.237666666666667	70.274	8.20790763300785	2.56393925546888e-100	8.45807691798926e-98	--	-	-	-	--	TMW86239.1 hypothetical protein EJD97_021744 [Solanum chilense]	-	-	-	-
Unigene0067603	21130	20228	22452	2074	1572	1702	640.927	607.549	573.301	67.245	55.109	55.420	607.259	59.258	-3.35723012652058	4.65946222512656e-100	1.52916825231628e-97	At1g32060	Metabolism;Metabolism;Metabolism	Global and overview maps;Global and overview maps;Energy metabolism	K00855;K00855;K00855	--	XP_016571704.1 PREDICTED: phosphoribulokinase, chloroplastic [Capsicum annuum]	ko01100//Metabolic pathways;ko01200//Carbon metabolism;ko00710//Carbon fixation in photosynthetic organisms	GO:0005575//cellular_component;GO:0005576//extracellular region;GO:0005622//intracellular anatomical structure;GO:0005737//cytoplasm;GO:0005829//cytosol;GO:0009507//chloroplast;GO:0009526//plastid envelope;GO:0009532//plastid stroma;GO:0009534//chloroplast thylakoid;GO:0009535//chloroplast thylakoid membrane;GO:0009536//plastid;GO:0009570//chloroplast stroma;GO:0009579//thylakoid;GO:0009941//chlo…	GO:0000166//nucleotide binding;GO:0003674//molecular_function;GO:0003824//catalytic activity;GO:0004594//pantothenate kinase activity;GO:0004849//uridine kinase activity;GO:0005488//binding;GO:0005515//protein binding;GO:0005524//ATP binding;GO:0008974//phosphoribulokinase activity;GO:0016301//kinase activity;GO:0016740//transferase activity;GO:0016772//transferase activity, transferring phosphor…	GO:0005975//carbohydrate metabolic process;GO:0006139//nucleobase-containing compound metabolic process;GO:0006206//pyrimidine nucleobase metabolic process;GO:0006213//pyrimidine nucleoside metabolic process;GO:0006220//pyrimidine nucleotide metabolic process;GO:0006221//pyrimidine nucleotide biosynthetic process;GO:0006222//UMP biosynthetic process;GO:0006725//cellular aromatic compound metaboli…
Unigene0019072	585	615	823	3811	3413	3764	17.333	18.043	20.527	120.697	116.872	119.719	18.6343333333333	119.096	2.67608984827785	3.08494870660485e-99	1.00724366283137e-96	CRT3	Genetic Information Processing;Cellular Processes	Folding, sorting and degradation;Transport and catabolism	K08057;K08057	--	XP_015076501.1 calreticulin-3 [Solanum pennellii]	ko04141//Protein processing in endoplasmic reticulum;ko04145//Phagosome	GO:0005783//endoplasmic reticulum	GO:0005509//calcium ion binding;GO:0051082//unfolded protein binding	GO:0006457//protein folding
Unigene0074941	69	56	113	1203	1095	1098	1.980	1.592	2.730	36.909	36.324	33.832	2.10066666666667	35.6883333333333	4.08653336948563	3.388797483742e-99	1.10080590915758e-96	LRK10L-1.4	-	-	-	--	XP_027770088.1 LEAF RUST 10 DISEASE-RESISTANCE LOCUS RECEPTOR-LIKE PROTEIN KINASE-like 1.4 isoform X1 [Solanum pennellii]	-	-	GO:0004672//protein kinase activity;GO:0005524//ATP binding;GO:0030247//polysaccharide binding	GO:0006468//protein phosphorylation
Unigene0049541	8	29	29	970	936	970	0.837	3.006	2.556	108.544	113.247	109.008	2.133	110.266333333333	5.6919645966472	3.78078180148132e-99	1.22190261795285e-96	LTPG5	-	-	-	--	XP_019254038.1 PREDICTED: non-specific lipid-transfer protein-like protein At2g13820 isoform X1 [Nicotiana attenuata]	-	GO:0005575//cellular_component;GO:0005576//extracellular region;GO:0005886//plasma membrane;GO:0016020//membrane;GO:0031224//intrinsic component of membrane;GO:0031225//anchored component of membrane;GO:0031226//intrinsic component of plasma membrane;GO:0046658//anchored component of plasma membrane;GO:0071944//cell periphery	GO:0003674//molecular_function;GO:0005488//binding;GO:0008289//lipid binding	GO:0006810//transport;GO:0006869//lipid transport;GO:0008150//biological_process;GO:0010876//lipid localization;GO:0033036//macromolecule localization;GO:0051179//localization;GO:0051234//establishment of localization;GO:0071702//organic substance transport
Unigene0073359	111	164	284	3208	3059	3648	5.018	7.341	10.807	155.005	159.811	177.019	7.722	163.945	4.40809353853607	2.7483064317936e-98	8.83733201512297e-96	HMGS	Metabolism;Metabolism;Metabolism;Metabolism;Metabolism	Global and overview maps;Global and overview maps;Amino acid metabolism;Metabolism of terpenoids and polyketides;Carbohydrate metabolism	K01641;K01641;K01641;K01641;K01641	--	XP_009800463.1 PREDICTED: hydroxymethylglutaryl-CoA synthase-like [Nicotiana sylvestris]	ko01100//Metabolic pathways;ko01110//Biosynthesis of secondary metabolites;ko00280//Valine, leucine and isoleucine degradation;ko00900//Terpenoid backbone biosynthesis;ko00650//Butanoate metabolism	-	GO:0004315//3-oxoacyl-[acyl-carrier-protein] synthase activity;GO:0004421//hydroxymethylglutaryl-CoA synthase activity	GO:0006084//acetyl-CoA metabolic process;GO:0006633//fatty acid biosynthetic process;GO:0010142//farnesyl diphosphate biosynthetic process, mevalonate pathway
Unigene0013893	19	11	8	966	803	1117	1.129	0.647	0.400	61.374	55.162	71.271	0.725333333333333	62.6023333333333	6.43142846975153	2.87494871012181e-98	9.19810223497664e-96	WRKY70	-	-	-	WRKY	XP_016436463.1 PREDICTED: probable WRKY transcription factor 70 [Nicotiana tabacum]	-	-	GO:0003700//DNA-binding transcription factor activity;GO:0043565//sequence-specific DNA binding	GO:0006355//regulation of transcription, DNA-templated
Unigene0046763	323	282	532	4154	3250	3824	10.483	9.062	14.535	144.106	121.903	133.226	11.36	133.078333333333	3.5502409632478	3.49658523271267e-98	1.11310294298175e-95	PAO4	Metabolism;Metabolism;Metabolism;Metabolism	Global and overview maps;Amino acid metabolism;Metabolism of other amino acids;Metabolism of cofactors and vitamins	K17839;K17839;K17839;K17839	--	KAH0718179.1 hypothetical protein KY285_014210 [Solanum tuberosum]	ko01100//Metabolic pathways;ko00330//Arginine and proline metabolism;ko00410//beta-Alanine metabolism;ko00770//Pantothenate and CoA biosynthesis	GO:0009342//glutamate synthase complex (NADPH)	GO:0003824//catalytic activity;GO:0004729//oxygen-dependent protoporphyrinogen oxidase activity;GO:0008767//UDP-galactopyranose mutase activity;GO:0016166//phytoene dehydrogenase activity;GO:0016491//oxidoreductase activity;GO:0045181//glutamate synthase activity, NAD(P)H as acceptor;GO:0045550//geranylgeranyl reductase activity;GO:0046608//carotenoid isomerase activity	GO:0006537//glutamate biosynthetic process;GO:0006779//porphyrin-containing compound biosynthetic process;GO:0009228//thiamine biosynthetic process;GO:0009273//peptidoglycan-based cell wall biogenesis;GO:0015995//chlorophyll biosynthetic process;GO:0016117//carotenoid biosynthetic process;GO:0030494//bacteriochlorophyll biosynthetic process
Unigene0026030	6	6	5	1228	1639	1803	0.312	0.309	0.219	68.221	98.450	100.593	0.28	89.088	8.31366047890376	7.54723019242944e-98	2.39063209896317e-95	GA2OX1	Metabolism;Metabolism	Global and overview maps;Metabolism of terpenoids and polyketides	K04125;K04125	--	TMW83293.1 hypothetical protein EJD97_002209 [Solanum chilense]	ko01110//Biosynthesis of secondary metabolites;ko00904//Diterpenoid biosynthesis	-	GO:0016491//oxidoreductase activity	-
Unigene0023655	24	19	48	831	781	927	1.230	0.964	2.071	45.522	46.258	50.998	1.42166666666667	47.5926666666667	5.06508414653337	8.53590822789329e-98	2.69041685670054e-95	MUR4	Metabolism;Metabolism	Global and overview maps;Carbohydrate metabolism	K12448;K12448	--	XP_019226893.1 PREDICTED: probable UDP-arabinose 4-epimerase 2 [Nicotiana attenuata]	ko01100//Metabolic pathways;ko00520//Amino sugar and nucleotide sugar metabolism	GO:0000139//Golgi membrane;GO:0005575//cellular_component;GO:0005622//intracellular anatomical structure;GO:0005737//cytoplasm;GO:0005794//Golgi apparatus;GO:0005795//Golgi stack;GO:0012505//endomembrane system;GO:0016020//membrane;GO:0016021//integral component of membrane;GO:0031090//organelle membrane;GO:0031224//intrinsic component of membrane;GO:0031984//organelle subcompartment;GO:0031985//…	GO:0003674//molecular_function;GO:0003824//catalytic activity;GO:0003854//3-beta-hydroxy-delta5-steroid dehydrogenase activity;GO:0003978//UDP-glucose 4-epimerase activity;GO:0008446//GDP-mannose 4,6-dehydratase activity;GO:0008460//dTDP-glucose 4,6-dehydratase activity;GO:0008667//2,3-dihydro-2,3-dihydroxybenzoate dehydrogenase activity;GO:0008712//ADP-glyceromanno-heptose 6-epimerase activity;G…	GO:0000271//polysaccharide biosynthetic process;GO:0005975//carbohydrate metabolic process;GO:0005976//polysaccharide metabolic process;GO:0005996//monosaccharide metabolic process;GO:0006012//galactose metabolic process;GO:0006139//nucleobase-containing compound metabolic process;GO:0006694//steroid biosynthetic process;GO:0006725//cellular aromatic compound metabolic process;GO:0006793//phospho…
Unigene0058085	3726	4560	4255	248	171	226	141.750	171.776	136.269	10.085	7.519	9.230	149.931666666667	8.94466666666667	-4.06713359342557	1.17356067497313e-97	3.68070251498469e-95	LPD1	Metabolism;Metabolism;Metabolism;Metabolism;Metabolism;Metabolism;Metabolism;Metabolism;Metabolism;Metabolism;Metabolism;Metabolism	Global and overview maps;Global and overview maps;Global and overview maps;Carbohydrate metabolism;Carbohydrate metabolism;Carbohydrate metabolism;Amino acid metabolism;Carbohydrate metabolism;Amino acid metabolism;Amino acid metabolism;Amino acid metabolism;Carbohydrate metabolism	K00382;K00382;K00382;K00382;K00382;K00382;K00382;K00382;K00382;K00382;K00382;K00382	--	KAH0676584.1 hypothetical protein KY285_024385 [Solanum tuberosum]	ko01100//Metabolic pathways;ko01110//Biosynthesis of secondary metabolites;ko01200//Carbon metabolism;ko00010//Glycolysis / Gluconeogenesis;ko00620//Pyruvate metabolism;ko00630//Glyoxylate and dicarboxylate metabolism;ko00260//Glycine, serine and threonine metabolism;ko00020//Citrate cycle (TCA cycle);ko00280//Valine, leucine and isoleucine degradation;ko00310//Lysine degradation;ko00380//Tryptop…	GO:0009331//glycerol-3-phosphate dehydrogenase complex	GO:0003824//catalytic activity;GO:0004148//dihydrolipoyl dehydrogenase activity;GO:0004362//glutathione-disulfide reductase (NADPH) activity;GO:0004368//glycerol-3-phosphate dehydrogenase (quinone) activity;GO:0004791//thioredoxin-disulfide reductase activity;GO:0015036//disulfide oxidoreductase activity;GO:0015042//trypanothione-disulfide reductase activity;GO:0016152//mercury (II) reductase act…	GO:0006071//glycerol metabolic process;GO:0006096//glycolytic process;GO:0006631//fatty acid metabolic process;GO:0006790//sulfur compound metabolic process;GO:0006805//xenobiotic metabolic process;GO:0009228//thiamine biosynthetic process;GO:0009398//FMN biosynthetic process;GO:0010126//mycothiol metabolic process;GO:0015995//chlorophyll biosynthetic process;GO:0016117//carotenoid biosynthetic p…
Unigene0045147	61	65	109	1739	1194	1280	2.393	2.525	3.600	72.919	54.133	53.902	2.83933333333333	60.318	4.4089644588176	4.6551022215906e-97	1.45284827570701e-94	LYK4	-	-	-	--	XP_016561194.1 PREDICTED: lysM domain receptor-like kinase 4 [Capsicum annuum]	-	GO:0005575//cellular_component;GO:0005886//plasma membrane;GO:0016020//membrane;GO:0016021//integral component of membrane;GO:0031224//intrinsic component of membrane;GO:0071944//cell periphery	GO:0000166//nucleotide binding;GO:0003674//molecular_function;GO:0003824//catalytic activity;GO:0004672//protein kinase activity;GO:0004674//protein serine/threonine kinase activity;GO:0004675//transmembrane receptor protein serine/threonine kinase activity;GO:0004888//transmembrane signaling receptor activity;GO:0005488//binding;GO:0005524//ATP binding;GO:0008061//chitin binding;GO:0016301//kina…	GO:0002237//response to molecule of bacterial origin;GO:0002376//immune system process;GO:0006464//cellular protein modification process;GO:0006468//protein phosphorylation;GO:0006793//phosphorus metabolic process;GO:0006796//phosphate-containing compound metabolic process;GO:0006807//nitrogen compound metabolic process;GO:0006950//response to stress;GO:0006952//defense response;GO:0006955//immun…
Unigene0021783	1387	1776	1950	53	32	63	35.895	45.512	42.483	1.466	0.957	1.750	41.2966666666667	1.391	-4.891831011675	6.33101415592972e-97	1.96625858185236e-94	FDH	Metabolism;Metabolism;Organismal Systems;Metabolism	Global and overview maps;Global and overview maps;Environmental adaptation;Lipid metabolism	K15397;K15397;K15397;K15397	--	XP_016537868.1 PREDICTED: 3-ketoacyl-CoA synthase 10 [Capsicum annuum]	ko01100//Metabolic pathways;ko01110//Biosynthesis of secondary metabolites;ko04626//Plant-pathogen interaction;ko00062//Fatty acid elongation	GO:0016020//membrane	GO:0004315//3-oxoacyl-[acyl-carrier-protein] synthase activity;GO:0016747//acyltransferase activity, transferring groups other than amino-acyl groups	GO:0006633//fatty acid biosynthetic process
Unigene0034164	16	17	21	798	637	681	0.368	0.387	0.407	19.616	16.930	16.812	0.387333333333333	17.786	5.52102261762699	1.24975634173512e-96	3.86259644493163e-94	RLP32	-	-	-	--	KAF3643986.1 putative receptor-like protein 12-like [Capsicum annuum]	-	-	GO:0005515//protein binding	-
Unigene0016840	4071	5448	6835	122	103	215	288.692	382.552	408.029	9.248	8.442	16.367	359.757666666667	11.3523333333333	-4.98596467061455	1.58904693654833e-95	4.8875091959497e-93	pod	Metabolism;Metabolism;Metabolism	Global and overview maps;Global and overview maps;Biosynthesis of other secondary metabolites	K00430;K00430;K00430	--	XP_006354189.1 PREDICTED: lignin-forming anionic peroxidase-like [Solanum tuberosum]	ko01100//Metabolic pathways;ko01110//Biosynthesis of secondary metabolites;ko00940//Phenylpropanoid biosynthesis	-	GO:0004601//peroxidase activity;GO:0020037//heme binding	GO:0006979//response to oxidative stress
Unigene0041300	15	22	16	769	678	687	0.735	1.067	0.660	40.275	38.394	36.135	0.820666666666667	38.268	5.54319833721012	2.26808732417991e-95	6.94252806518685e-93	PUB25	-	-	-	--	KAH0670471.1 hypothetical protein KY289_024964 [Solanum tuberosum]	-	-	GO:0003674//molecular_function;GO:0003824//catalytic activity;GO:0004842//ubiquitin-protein transferase activity;GO:0008270//zinc ion binding;GO:0016740//transferase activity;GO:0019787//ubiquitin-like protein transferase activity;GO:0061630//ubiquitin protein ligase activity;GO:0061659//ubiquitin-like protein ligase activity;GO:0140096//catalytic activity, acting on a protein	GO:0002376//immune system process;GO:0006464//cellular protein modification process;GO:0006807//nitrogen compound metabolic process;GO:0006950//response to stress;GO:0006952//defense response;GO:0006955//immune response;GO:0008150//biological_process;GO:0008152//metabolic process;GO:0009605//response to external stimulus;GO:0009607//response to biotic stimulus;GO:0009987//cellular process;GO:0010…
Unigene0070455	35	31	31	904	682	788	1.100	0.965	0.820	30.376	24.778	26.592	0.961666666666667	27.2486666666667	4.82450491431724	1.06586875346264e-94	3.24697281317986e-92	OFUT19	-	-	-	--	XP_009629250.1 O-fucosyltransferase 19 [Nicotiana tomentosiformis]	-	-	-	-
Unigene0002995	112	109	148	1089	1079	1050	4.449	4.287	4.949	46.240	49.537	44.775	4.56166666666667	46.8506666666667	3.36043664303511	1.42312549043845e-94	4.31464541548741e-92	ptges2	Metabolism;Metabolism	Global and overview maps;Lipid metabolism	K05309;K05309	--	KAH0681491.1 hypothetical protein KY284_022576 [Solanum tuberosum]	ko01100//Metabolic pathways;ko00590//Arachidonic acid metabolism	GO:0000139//Golgi membrane;GO:0000323//lytic vacuole;GO:0005575//cellular_component;GO:0005576//extracellular region;GO:0005622//intracellular anatomical structure;GO:0005634//nucleus;GO:0005737//cytoplasm;GO:0005739//mitochondrion;GO:0005764//lysosome;GO:0005766//primary lysosome;GO:0005773//vacuole;GO:0005775//vacuolar lumen;GO:0005794//Golgi apparatus;GO:0005829//cytosol;GO:0012505//endomembra…	GO:0003674//molecular_function;GO:0003676//nucleic acid binding;GO:0003677//DNA binding;GO:0003824//catalytic activity;GO:0005488//binding;GO:0005515//protein binding;GO:0009055//electron transfer activity;GO:0015035//protein-disulfide reductase activity;GO:0015036//disulfide oxidoreductase activity;GO:0016491//oxidoreductase activity;GO:0016667//oxidoreductase activity, acting on a sulfur group …	GO:0001516//prostaglandin biosynthetic process;GO:0001676//long-chain fatty acid metabolic process;GO:0001775//cell activation;GO:0002252//immune effector process;GO:0002263//cell activation involved in immune response;GO:0002274//myeloid leukocyte activation;GO:0002275//myeloid cell activation involved in immune response;GO:0002283//neutrophil activation involved in immune response;GO:0002366//l…
Unigene0072089	1418	1776	1827	24	32	54	53.075	65.823	57.567	0.960	1.384	2.170	58.8216666666667	1.50466666666667	-5.28883183953683	1.79910614634271e-94	5.42869621447146e-92	CCL6	Metabolism;Metabolism;Cellular Processes;Metabolism;Metabolism	Global and overview maps;Global and overview maps;Transport and catabolism;Lipid metabolism;Lipid metabolism	K01897;K01897;K01897;K01897;K01897	--	XP_006365488.1 PREDICTED: long chain acyl-CoA synthetase 2 [Solanum tuberosum]	ko01100//Metabolic pathways;ko01212//Fatty acid metabolism;ko04146//Peroxisome;ko00071//Fatty acid degradation;ko00061//Fatty acid biosynthesis	GO:0005575//cellular_component;GO:0005622//intracellular anatomical structure;GO:0005737//cytoplasm;GO:0005783//endoplasmic reticulum;GO:0005911//cell-cell junction;GO:0009506//plasmodesma;GO:0012505//endomembrane system;GO:0030054//cell junction;GO:0043226//organelle;GO:0043227//membrane-bounded organelle;GO:0043229//intracellular organelle;GO:0043231//intracellular membrane-bounded organelle;GO…	GO:0000166//nucleotide binding;GO:0003674//molecular_function;GO:0003824//catalytic activity;GO:0003987//acetate-CoA ligase activity;GO:0004467//long-chain fatty acid-CoA ligase activity;GO:0005488//binding;GO:0005524//ATP binding;GO:0008668//(2,3-dihydroxybenzoyl)adenylate synthase activity;GO:0008756//o-succinylbenzoate-CoA ligase activity;GO:0015645//fatty acid ligase activity;GO:0016405//CoA-…	GO:0001676//long-chain fatty acid metabolic process;GO:0006082//organic acid metabolic process;GO:0006629//lipid metabolic process;GO:0006631//fatty acid metabolic process;GO:0006950//response to stress;GO:0006952//defense response;GO:0007275//multicellular organism development;GO:0008150//biological_process;GO:0008152//metabolic process;GO:0009058//biosynthetic process;GO:0009059//macromolecule …
Unigene0038462	5419	5030	5875	576	455	524	227.568	209.161	207.691	25.856	22.083	23.622	214.806666666667	23.8536666666667	-3.17075581673544	2.19139212813507e-94	6.58120537802375e-92	MDHG	Metabolism;Metabolism;Metabolism;Metabolism;Metabolism;Metabolism;Metabolism;Metabolism	Global and overview maps;Global and overview maps;Global and overview maps;Carbohydrate metabolism;Amino acid metabolism;Carbohydrate metabolism;Energy metabolism;Carbohydrate metabolism	K00026;K00026;K00026;K00026;K00026;K00026;K00026;K00026	--	NP_001234005.1 glyoxisomal malate dehydrogenase [Solanum lycopersicum]	ko01100//Metabolic pathways;ko01110//Biosynthesis of secondary metabolites;ko01200//Carbon metabolism;ko00620//Pyruvate metabolism;ko00270//Cysteine and methionine metabolism;ko00630//Glyoxylate and dicarboxylate metabolism;ko00710//Carbon fixation in photosynthetic organisms;ko00020//Citrate cycle (TCA cycle)	GO:0005575//cellular_component;GO:0005622//intracellular anatomical structure;GO:0005737//cytoplasm;GO:0005777//peroxisome;GO:0009514//glyoxysome;GO:0042579//microbody;GO:0043226//organelle;GO:0043227//membrane-bounded organelle;GO:0043229//intracellular organelle;GO:0043231//intracellular membrane-bounded organelle	GO:0003674//molecular_function;GO:0003824//catalytic activity;GO:0003854//3-beta-hydroxy-delta5-steroid dehydrogenase activity;GO:0004459//L-lactate dehydrogenase activity;GO:0016491//oxidoreductase activity;GO:0016614//oxidoreductase activity, acting on CH-OH group of donors;GO:0016615//malate dehydrogenase activity;GO:0016616//oxidoreductase activity, acting on the CH-OH group of donors, NAD or…	GO:0005975//carbohydrate metabolic process;GO:0006081//cellular aldehyde metabolic process;GO:0006082//organic acid metabolic process;GO:0006091//generation of precursor metabolites and energy;GO:0006097//glyoxylate cycle;GO:0006099//tricarboxylic acid cycle;GO:0006101//citrate metabolic process;GO:0006108//malate metabolic process;GO:0006694//steroid biosynthetic process;GO:0008150//biological_p…
Unigene0068914	8	0	5	1613	1928	2236	0.326	0.000	0.171	70.197	90.722	97.727	0.165666666666667	86.2153333333333	9.02351731308897	2.48060306344296e-94	7.41479041517775e-92	HL3	-	-	-	--	XP_016565834.1 PREDICTED: 2-hydroxyisoflavanone dehydratase-like [Capsicum annuum]	-	GO:0005576//extracellular region	GO:0016787//hydrolase activity	-
Unigene0059814	511	362	442	4322	4714	4391	11.013	7.725	8.019	99.565	117.416	101.587	8.919	106.189333333333	3.57361308121586	4.32881909545712e-94	1.28788436527834e-91	LCA1	-	-	-	--	KAG5626527.1 hypothetical protein H5410_011745 [Solanum commersonii]	-	GO:0005575//cellular_component;GO:0005622//intracellular anatomical structure;GO:0005737//cytoplasm;GO:0005783//endoplasmic reticulum;GO:0005789//endoplasmic reticulum membrane;GO:0012505//endomembrane system;GO:0016020//membrane;GO:0016021//integral component of membrane;GO:0030176//integral component of endoplasmic reticulum membrane;GO:0031004//potassium ion-transporting ATPase complex;GO:0031…	GO:0000166//nucleotide binding;GO:0003674//molecular_function;GO:0003824//catalytic activity;GO:0005215//transporter activity;GO:0005375//copper ion transmembrane transporter activity;GO:0005388//P-type calcium transporter activity;GO:0005488//binding;GO:0005524//ATP binding;GO:0008324//cation transmembrane transporter activity;GO:0008556//P-type potassium transmembrane transporter activity;GO:00…	GO:0006545//glycine biosynthetic process;GO:0006564//L-serine biosynthetic process;GO:0006810//transport;GO:0006811//ion transport;GO:0006812//cation transport;GO:0006813//potassium ion transport;GO:0006816//calcium ion transport;GO:0006825//copper ion transport;GO:0008150//biological_process;GO:0008152//metabolic process;GO:0015691//cadmium ion transport;GO:0015693//magnesium ion transport;GO:00…
Unigene0007971	1424	1660	1930	8957	9777	10436	29.056	33.539	33.151	195.355	230.560	228.586	31.9153333333333	218.167	2.77311127479255	5.40404995002252e-94	1.60030256845597e-91	SS	Metabolism;Metabolism;Metabolism	Global and overview maps;Global and overview maps;Carbohydrate metabolism	K00695;K00695;K00695	--	QNM38195.1 sucrose synthase [Lycium barbarum]	ko01100//Metabolic pathways;ko01110//Biosynthesis of secondary metabolites;ko00500//Starch and sucrose metabolism	-	GO:0003674//molecular_function;GO:0003824//catalytic activity;GO:0004373//glycogen (starch) synthase activity;GO:0008194//UDP-glycosyltransferase activity;GO:0009011//starch synthase activity;GO:0016157//sucrose synthase activity;GO:0016740//transferase activity;GO:0016757//glycosyltransferase activity;GO:0016758//hexosyltransferase activity;GO:0035251//UDP-glucosyltransferase activity;GO:0046527…	GO:0005975//carbohydrate metabolic process;GO:0005978//glycogen biosynthetic process;GO:0005984//disaccharide metabolic process;GO:0005985//sucrose metabolic process;GO:0008150//biological_process;GO:0008152//metabolic process;GO:0009058//biosynthetic process;GO:0009311//oligosaccharide metabolic process;GO:0009987//cellular process;GO:0010125//mycothiol biosynthetic process;GO:0044237//cellular …
Unigene0065409	16948	18287	17587	537	382	223	329.344	351.879	287.701	11.154	8.579	4.652	322.974666666667	8.12833333333333	-5.31231763116413	8.68805924359379e-94	2.56088590704227e-91	RROP1	Metabolism;Metabolism;Metabolism;Metabolism	Global and overview maps;Global and overview maps;Nucleotide metabolism;Nucleotide metabolism	K14641;K14641;K14641;K14641	--	XP_006349909.1 PREDICTED: apyrase-like isoform X1 [Solanum tuberosum]	ko01100//Metabolic pathways;ko01110//Biosynthesis of secondary metabolites;ko00230//Purine metabolism;ko00240//Pyrimidine metabolism	-	GO:0016787//hydrolase activity;GO:0046983//protein dimerization activity	-
Unigene0011418	53	85	101	1147	1111	1091	2.345	3.724	3.762	54.252	56.818	51.824	3.277	54.298	4.05045148111881	9.12234970352393e-94	2.6765058107095e-91	PMK	Metabolism;Metabolism;Metabolism	Global and overview maps;Global and overview maps;Metabolism of terpenoids and polyketides	K00938;K00938;K00938	--	XP_019247820.1 PREDICTED: phosphomevalonate kinase-like isoform X1 [Nicotiana attenuata]	ko01100//Metabolic pathways;ko01110//Biosynthesis of secondary metabolites;ko00900//Terpenoid backbone biosynthesis	-	GO:0004496//mevalonate kinase activity;GO:0004631//phosphomevalonate kinase activity;GO:0005524//ATP binding	GO:0016126//sterol biosynthetic process;GO:0019287//isopentenyl diphosphate biosynthetic process, mevalonate pathway
Unigene0061518	89	102	114	1107	1222	1051	7.900	8.966	8.519	105.037	125.367	100.150	8.46166666666667	110.184666666667	3.70283780751635	1.87358174251653e-93	5.47189001754783e-91	TIM17-2	-	-	-	--	XP_009603334.1 mitochondrial import inner membrane translocase subunit TIM17-2-like [Nicotiana tomentosiformis]	-	-	-	-
Unigene0003822	1481	1764	1653	5	4	15	81.744	96.409	76.805	0.295	0.255	0.889	84.986	0.479666666666667	-7.46904920485009	2.80231465056849e-93	8.14693009919611e-91	CER26	-	-	-	--	XP_006360967.1 PREDICTED: protein ECERIFERUM 26 [Solanum tuberosum]	-	-	GO:0016747//acyltransferase activity, transferring groups other than amino-acyl groups	-
Unigene0059763	1909	1616	1821	84	81	61	83.427	69.929	66.993	3.924	4.091	2.862	73.4496666666667	3.62566666666667	-4.34043774440653	3.15726162248099e-93	9.13711513545999e-91	guaA	Genetic Information Processing	Replication and repair	K01246	--	XP_015066435.1 uncharacterized protein LOC107011440 [Solanum pennellii]	ko03410//Base excision repair	-	GO:0008725//DNA-3-methyladenine glycosylase activity	GO:0006281//DNA repair;GO:0006284//base-excision repair
Unigene0004286	76	105	122	1402	1306	1128	2.190	2.996	2.959	43.183	43.494	34.892	2.715	40.523	3.89971688059476	5.64814083477677e-93	1.62586530114064e-90	GALT6	-	-	-	--	XP_019237383.1 PREDICTED: hydroxyproline O-galactosyltransferase GALT6-like [Nicotiana attenuata]	-	GO:0016020//membrane	GO:0016757//glycosyltransferase activity;GO:0016758//hexosyltransferase activity;GO:0030246//carbohydrate binding	GO:0006486//protein glycosylation
Unigene0032569	1290	1107	1554	60	53	37	55.932	47.526	56.720	2.781	2.656	1.722	53.3926666666667	2.38633333333333	-4.48377412130504	5.66912886934129e-93	1.62586530114064e-90	NPC2	Metabolism;Metabolism;Metabolism;Metabolism;Metabolism	Global and overview maps;Global and overview maps;Lipid metabolism;Carbohydrate metabolism;Lipid metabolism	K01114;K01114;K01114;K01114;K01114	--	XP_016450947.1 PREDICTED: non-specific phospholipase C2 [Nicotiana tabacum]	ko01100//Metabolic pathways;ko01110//Biosynthesis of secondary metabolites;ko00564//Glycerophospholipid metabolism;ko00562//Inositol phosphate metabolism;ko00565//Ether lipid metabolism	GO:0005575//cellular_component;GO:0005576//extracellular region	GO:0003674//molecular_function;GO:0003824//catalytic activity;GO:0003993//acid phosphatase activity;GO:0004629//phospholipase C activity;GO:0008484//sulfuric ester hydrolase activity;GO:0016787//hydrolase activity;GO:0016788//hydrolase activity, acting on ester bonds;GO:0016791//phosphatase activity;GO:0042578//phosphoric ester hydrolase activity	GO:0006629//lipid metabolic process;GO:0006644//phospholipid metabolic process;GO:0006793//phosphorus metabolic process;GO:0006796//phosphate-containing compound metabolic process;GO:0008150//biological_process;GO:0008152//metabolic process;GO:0009056//catabolic process;GO:0009395//phospholipid catabolic process;GO:0009987//cellular process;GO:0016042//lipid catabolic process;GO:0016311//dephosph…
Unigene0045015	698	775	1017	4632	5389	5127	22.737	24.998	27.888	161.282	202.882	179.281	25.2076666666667	181.148333333333	2.84523704500242	9.63653026046937e-93	2.75129420907428e-90	CAFP	Genetic Information Processing	Folding, sorting and degradation	K13525	--	KAG5582993.1 hypothetical protein H5410_053620 [Solanum commersonii]	ko04141//Protein processing in endoplasmic reticulum	GO:0000502//proteasome complex;GO:0009360//DNA polymerase III complex;GO:0009368//endopeptidase Clp complex;GO:0009376//HslUV protease complex;GO:0009379//Holliday junction helicase complex	GO:0003677//DNA binding;GO:0003678//DNA helicase activity;GO:0003688//DNA replication origin binding;GO:0003723//RNA binding;GO:0003724//RNA helicase activity;GO:0003887//DNA-directed DNA polymerase activity;GO:0004127//cytidylate kinase activity;GO:0004176//ATP-dependent peptidase activity;GO:0004222//metalloendopeptidase activity;GO:0004252//serine-type endopeptidase activity;GO:0004386//helica…	GO:0002949//tRNA threonylcarbamoyladenosine modification;GO:0006139//nucleobase-containing compound metabolic process;GO:0006260//DNA replication;GO:0006270//DNA replication initiation;GO:0006275//regulation of DNA replication;GO:0006281//DNA repair;GO:0006310//DNA recombination;GO:0006355//regulation of transcription, DNA-templated;GO:0006508//proteolysis;GO:0009306//protein secretion;GO:0010498…
Unigene0044884	18	26	36	776	627	872	0.808	1.156	1.361	37.247	32.539	42.033	1.10833333333333	37.273	5.07166719724204	5.22146125102004e-92	1.48410712022296e-89	PCS1	-	-	-	--	PHT55113.1 Aspartic proteinase PCS1 [Capsicum baccatum]	-	GO:0005575//cellular_component;GO:0005576//extracellular region	GO:0003674//molecular_function;GO:0003824//catalytic activity;GO:0004175//endopeptidase activity;GO:0004190//aspartic-type endopeptidase activity;GO:0008233//peptidase activity;GO:0016787//hydrolase activity;GO:0070001//aspartic-type peptidase activity;GO:0140096//catalytic activity, acting on a protein	GO:0006508//proteolysis;GO:0006807//nitrogen compound metabolic process;GO:0008150//biological_process;GO:0008152//metabolic process;GO:0019538//protein metabolic process;GO:0043170//macromolecule metabolic process;GO:0044238//primary metabolic process;GO:0071704//organic substance metabolic process;GO:1901564//organonitrogen compound metabolic process
Unigene0054122	349	326	393	2284	2032	2208	12.823	11.861	12.156	89.704	86.289	87.090	12.28	87.6943333333333	2.83617306034243	7.97306723594134e-92	2.25612997679073e-89	TTG1	-	-	-	--	ATE88059.1 AN11 [Lycium ruthenicum]	-	-	GO:0005515//protein binding	-
Unigene0077172	1889	1734	1870	117	90	100	86.950	79.032	72.460	5.757	4.788	4.941	79.4806666666667	5.162	-3.94460192710824	1.06522447284764e-91	3.00091644855149e-89	CP33	-	-	-	--	TMX00888.1 hypothetical protein EJD97_025738, partial [Solanum chilense]	-	GO:0005575//cellular_component;GO:0005576//extracellular region;GO:0005622//intracellular anatomical structure;GO:0005737//cytoplasm;GO:0009507//chloroplast;GO:0009532//plastid stroma;GO:0009536//plastid;GO:0009570//chloroplast stroma;GO:0009579//thylakoid;GO:0043226//organelle;GO:0043227//membrane-bounded organelle;GO:0043229//intracellular organelle;GO:0043231//intracellular membrane-bounded or…	GO:0003674//molecular_function;GO:0003676//nucleic acid binding;GO:0003723//RNA binding;GO:0003729//mRNA binding;GO:0005488//binding;GO:0097159//organic cyclic compound binding;GO:1901363//heterocyclic compound binding	GO:0006139//nucleobase-containing compound metabolic process;GO:0006364//rRNA processing;GO:0006396//RNA processing;GO:0006397//mRNA processing;GO:0006725//cellular aromatic compound metabolic process;GO:0006807//nitrogen compound metabolic process;GO:0008150//biological_process;GO:0008152//metabolic process;GO:0008380//RNA splicing;GO:0009987//cellular process;GO:0010467//gene expression;GO:0016…
Unigene0036436	2202	2495	2826	224	175	182	53.901	60.474	58.233	5.861	4.951	4.782	57.536	5.198	-3.46843638704225	2.68150940492796e-91	7.52098417590104e-89	PHOT2	-	-	-	--	AML78161.1 putative LOV domain-containing protein [Lycium sp. BC-2016]	-	GO:0005575//cellular_component;GO:0005622//intracellular anatomical structure;GO:0005634//nucleus;GO:0005737//cytoplasm;GO:0005794//Golgi apparatus;GO:0005886//plasma membrane;GO:0012505//endomembrane system;GO:0016020//membrane;GO:0043226//organelle;GO:0043227//membrane-bounded organelle;GO:0043229//intracellular organelle;GO:0043231//intracellular membrane-bounded organelle;GO:0071944//cell per…	GO:0000155//phosphorelay sensor kinase activity;GO:0000166//nucleotide binding;GO:0003674//molecular_function;GO:0003824//catalytic activity;GO:0004672//protein kinase activity;GO:0004673//protein histidine kinase activity;GO:0004674//protein serine/threonine kinase activity;GO:0005488//binding;GO:0005515//protein binding;GO:0005524//ATP binding;GO:0009881//photoreceptor activity;GO:0009882//blue…	GO:0000160//phosphorelay signal transduction system;GO:0006355//regulation of transcription, DNA-templated;GO:0006464//cellular protein modification process;GO:0006468//protein phosphorylation;GO:0006793//phosphorus metabolic process;GO:0006796//phosphate-containing compound metabolic process;GO:0006807//nitrogen compound metabolic process;GO:0006996//organelle organization;GO:0007154//cell commu…
Unigene0009835	30	25	18	926	738	768	1.586	1.309	0.801	52.338	45.101	43.594	1.232	47.011	5.25392420816936	6.29147784463117e-91	1.75686759391218e-88	At4g19900	Metabolism;Metabolism;Metabolism	Global and overview maps;Glycan biosynthesis and metabolism;Glycan biosynthesis and metabolism	K01988;K01988;K01988	--	PHT70405.1 hypothetical protein T459_25509 [Capsicum annuum]	ko01100//Metabolic pathways;ko00603//Glycosphingolipid biosynthesis - globo and isoglobo series;ko00601//Glycosphingolipid biosynthesis - lacto and neolacto series	-	GO:0016757//glycosyltransferase activity	-
Unigene0069654	3947	4605	5263	45	38	115	180.360	208.363	202.453	2.198	2.007	5.641	197.058666666667	3.282	-5.90790615171611	7.11147177218504e-91	1.97717547943877e-88	CUT1	Metabolism;Metabolism;Organismal Systems;Metabolism	Global and overview maps;Global and overview maps;Environmental adaptation;Lipid metabolism	K15397;K15397;K15397;K15397	--	KAH0697313.1 hypothetical protein KY289_014795 [Solanum tuberosum]	ko01100//Metabolic pathways;ko01110//Biosynthesis of secondary metabolites;ko04626//Plant-pathogen interaction;ko00062//Fatty acid elongation	GO:0016020//membrane	GO:0003985//acetyl-CoA C-acetyltransferase activity;GO:0004315//3-oxoacyl-[acyl-carrier-protein] synthase activity;GO:0016747//acyltransferase activity, transferring groups other than amino-acyl groups	GO:0006631//fatty acid metabolic process;GO:0006633//fatty acid biosynthetic process
Unigene0071233	4	6	16	865	761	1027	0.139	0.206	0.467	32.087	30.522	38.259	0.270666666666667	33.6226666666667	6.95677311461395	7.19969048124842e-91	1.99299953721793e-88	IIL1	Metabolism;Metabolism;Metabolism;Metabolism;Metabolism;Metabolism;Metabolism	Global and overview maps;Global and overview maps;Global and overview maps;Global and overview maps;Amino acid metabolism;Carbohydrate metabolism;Biosynthesis of other secondary metabolites	K01703;K01703;K01703;K01703;K01703;K01703;K01703	--	XP_027775302.1 3-isopropylmalate dehydratase large subunit, chloroplastic isoform X1 [Solanum pennellii]	ko01100//Metabolic pathways;ko01110//Biosynthesis of secondary metabolites;ko01230//Biosynthesis of amino acids;ko01210//2-Oxocarboxylic acid metabolism;ko00290//Valine, leucine and isoleucine biosynthesis;ko00660//C5-Branched dibasic acid metabolism;ko00966//Glucosinolate biosynthesis	GO:0005575//cellular_component;GO:0005622//intracellular anatomical structure;GO:0005737//cytoplasm;GO:0009316//3-isopropylmalate dehydratase complex;GO:0009507//chloroplast;GO:0009532//plastid stroma;GO:0009536//plastid;GO:0009570//chloroplast stroma;GO:0043226//organelle;GO:0043227//membrane-bounded organelle;GO:0043229//intracellular organelle;GO:0043231//intracellular membrane-bounded organel…	GO:0003674//molecular_function;GO:0003824//catalytic activity;GO:0003861//3-isopropylmalate dehydratase activity;GO:0003994//aconitate hydratase activity;GO:0004409//homoaconitate hydratase activity;GO:0005488//binding;GO:0016829//lyase activity;GO:0016835//carbon-oxygen lyase activity;GO:0016836//hydro-lyase activity;GO:0016853//isomerase activity;GO:0016866//intramolecular transferase activity;…	GO:0006082//organic acid metabolic process;GO:0006099//tricarboxylic acid cycle;GO:0006520//cellular amino acid metabolic process;GO:0006551//leucine metabolic process;GO:0006790//sulfur compound metabolic process;GO:0006807//nitrogen compound metabolic process;GO:0008150//biological_process;GO:0008152//metabolic process;GO:0008652//cellular amino acid biosynthetic process;GO:0009058//biosyntheti…
Unigene0070498	137	115	267	2693	2288	2315	2.211	1.837	3.627	46.446	42.667	40.098	2.55833333333333	43.0703333333333	4.07341833416835	2.91299346681338e-90	8.02876485043613e-88	ALA1	-	-	-	--	KAG5626413.1 hypothetical protein H5410_011631 [Solanum commersonii]	-	GO:0005575//cellular_component;GO:0005622//intracellular anatomical structure;GO:0005737//cytoplasm;GO:0005783//endoplasmic reticulum;GO:0005789//endoplasmic reticulum membrane;GO:0005886//plasma membrane;GO:0012505//endomembrane system;GO:0016020//membrane;GO:0016021//integral component of membrane;GO:0031004//potassium ion-transporting ATPase complex;GO:0031224//intrinsic component of membrane;…	GO:0000166//nucleotide binding;GO:0000287//magnesium ion binding;GO:0003674//molecular_function;GO:0003824//catalytic activity;GO:0005215//transporter activity;GO:0005319//lipid transporter activity;GO:0005375//copper ion transmembrane transporter activity;GO:0005388//P-type calcium transporter activity;GO:0005488//binding;GO:0005524//ATP binding;GO:0005548//phospholipid transporter activity;GO:0…	GO:0006545//glycine biosynthetic process;GO:0006564//L-serine biosynthetic process;GO:0006810//transport;GO:0006811//ion transport;GO:0006813//potassium ion transport;GO:0006816//calcium ion transport;GO:0006820//anion transport;GO:0006825//copper ion transport;GO:0006869//lipid transport;GO:0008150//biological_process;GO:0008152//metabolic process;GO:0009987//cellular process;GO:0010876//lipid l…
Unigene0055448	9	3	4	1501	1519	1099	0.686	0.226	0.257	122.234	133.748	89.880	0.389666666666667	115.287333333333	8.20877777282639	7.07461246218453e-90	1.94149321656192e-87	CML46	Organismal Systems;Environmental Information Processing;Environmental Information Processing	Environmental adaptation;Signal transduction;Signal transduction	K02183;K02183;K02183	--	XP_015065126.1 calmodulin [Solanum pennellii]	ko04626//Plant-pathogen interaction;ko04016//MAPK signaling pathway - plant;ko04070//Phosphatidylinositol signaling system	-	GO:0003674//molecular_function;GO:0004553//hydrolase activity, hydrolyzing O-glycosyl compounds;GO:0005488//binding;GO:0005509//calcium ion binding;GO:0043167//ion binding;GO:0043169//cation binding;GO:0046872//metal ion binding	GO:0000272//polysaccharide catabolic process
Unigene0070157	10	20	31	844	883	1348	0.425	0.842	1.110	38.379	43.414	61.560	0.792333333333333	47.7843333333333	5.91428638318886	8.12700547383927e-90	2.22073040561545e-87	--	-	-	-	--	XP_016506145.1 PREDICTED: uncharacterized protein LOC107823947 [Nicotiana tabacum]	-	-	-	-
Unigene0011891	1307	1386	1566	48	32	66	93.437	98.113	94.244	3.668	2.644	5.065	95.2646666666667	3.79233333333333	-4.65078353981292	8.76254674688312e-90	2.3841616507716e-87	--	-	-	-	--	XP_019234706.1 PREDICTED: uncharacterized protein LOC109215138 [Nicotiana attenuata]	-	-	-	-
Unigene0077936	1016	1316	1175	13	12	14	82.389	105.670	80.211	1.127	1.125	1.219	89.4233333333333	1.157	-6.2721905550503	1.56456970470216e-89	4.23885208336072e-87	CXE8	-	-	-	--	XP_009758682.1 PREDICTED: probable carboxylesterase 8 [Nicotiana sylvestris]	-	-	GO:0003674//molecular_function;GO:0003824//catalytic activity;GO:0016787//hydrolase activity;GO:0016788//hydrolase activity, acting on ester bonds;GO:0052689//carboxylic ester hydrolase activity	GO:0008150//biological_process;GO:0008152//metabolic process;GO:0009056//catabolic process
Unigene0060397	17	23	60	1056	1157	1110	0.547	0.733	1.625	36.326	43.033	38.347	0.968333333333333	39.2353333333333	5.34050588899893	1.81658658188325e-89	4.90078112268401e-87	BURP3	-	-	-	--	PHT55038.1 hypothetical protein CQW23_03524 [Capsicum baccatum]	-	-	-	-
Unigene0073943	4645	4991	5145	489	467	514	165.698	176.295	154.503	18.646	19.253	19.683	165.498666666667	19.194	-3.10809229066489	1.87177261771712e-89	5.02835523311451e-87	At1g54790	-	-	-	--	PHU10069.1 GDSL esterase/lipase [Capsicum chinense]	-	GO:0005575//cellular_component;GO:0005576//extracellular region	GO:0003674//molecular_function;GO:0003824//catalytic activity;GO:0016787//hydrolase activity;GO:0016788//hydrolase activity, acting on ester bonds	GO:0006629//lipid metabolic process;GO:0008150//biological_process;GO:0008152//metabolic process;GO:0009056//catabolic process;GO:0016042//lipid catabolic process;GO:0044238//primary metabolic process;GO:0071704//organic substance metabolic process;GO:1901575//organic substance catabolic process
Unigene0047215	3969	3394	3611	203	143	224	188.296	159.437	144.213	10.294	7.841	11.408	163.982	9.84766666666667	-4.05761172243657	3.34918569825894e-89	8.95949390910714e-87	PNSB2	-	-	-	--	PHU22739.1 Photosynthetic NDH subunit of subcomplex B 2, chloroplastic [Capsicum chinense]	-	-	-	-
Unigene0009145	3	1	6	2023	2527	2800	0.147	0.049	0.248	106.188	143.418	147.602	0.148	132.402666666667	9.80511928796231	3.71703124675735e-89	9.90192240244966e-87	CYP92C6	-	-	-	--	XP_009766074.1 PREDICTED: flavonoid 3'-monooxygenase-like [Nicotiana sylvestris]	-	-	GO:0005506//iron ion binding;GO:0016705//oxidoreductase activity, acting on paired donors, with incorporation or reduction of molecular oxygen;GO:0020037//heme binding	-
Unigene0045929	1949	3091	2485	72	77	91	53.687	84.309	57.623	2.120	2.451	2.691	65.2063333333333	2.42066666666667	-4.75153576220968	3.87341369063526e-89	1.02755209523069e-86	DCR	-	-	-	--	XP_016564555.1 PREDICTED: BAHD acyltransferase DCR [Capsicum annuum]	-	GO:0005575//cellular_component;GO:0005622//intracellular anatomical structure;GO:0005737//cytoplasm;GO:0005829//cytosol	GO:0003674//molecular_function;GO:0003824//catalytic activity;GO:0016740//transferase activity;GO:0016746//acyltransferase activity;GO:0016747//acyltransferase activity, transferring groups other than amino-acyl groups	GO:0000902//cell morphogenesis;GO:0000904//cell morphogenesis involved in differentiation;GO:0008150//biological_process;GO:0008152//metabolic process;GO:0009058//biosynthetic process;GO:0009059//macromolecule biosynthetic process;GO:0009653//anatomical structure morphogenesis;GO:0009888//tissue development;GO:0009987//cellular process;GO:0010026//trichome differentiation;GO:0010090//trichome mor…
Unigene0024671	332	507	404	4937	4906	5004	10.218	15.451	10.467	162.418	174.509	165.327	12.0453333333333	167.418	3.79690842476809	5.39247875692713e-89	1.42459891077194e-86	CPR	-	-	-	--	KAH0743035.1 hypothetical protein KY290_031028 [Solanum tuberosum]	-	GO:0005575//cellular_component;GO:0005622//intracellular anatomical structure;GO:0005737//cytoplasm;GO:0005783//endoplasmic reticulum;GO:0005789//endoplasmic reticulum membrane;GO:0009337//sulfite reductase complex (NADPH);GO:0009507//chloroplast;GO:0009536//plastid;GO:0012505//endomembrane system;GO:0016020//membrane;GO:0016021//integral component of membrane;GO:0031224//intrinsic component of m…	GO:0000166//nucleotide binding;GO:0003674//molecular_function;GO:0003824//catalytic activity;GO:0003958//NADPH-hemoprotein reductase activity;GO:0004783//sulfite reductase (NADPH) activity;GO:0005488//binding;GO:0009055//electron transfer activity;GO:0010181//FMN binding;GO:0016491//oxidoreductase activity;GO:0016651//oxidoreductase activity, acting on NAD(P)H;GO:0016653//oxidoreductase activity,…	GO:0006725//cellular aromatic compound metabolic process;GO:0006790//sulfur compound metabolic process;GO:0008150//biological_process;GO:0008152//metabolic process;GO:0009698//phenylpropanoid metabolic process;GO:0009987//cellular process;GO:0010128//benzoate catabolic process via CoA ligation;GO:0019748//secondary metabolic process;GO:0044237//cellular metabolic process;GO:0071704//organic subst…
Unigene0008643	244	277	426	2257	2342	2330	12.411	13.951	18.240	122.709	137.674	127.220	14.8673333333333	129.201	3.11939942842748	8.98965573174613e-89	2.36509669887939e-86	PGR	-	-	-	--	XP_009609334.1 protein PGR [Nicotiana tomentosiformis]	-	GO:0005575//cellular_component;GO:0005886//plasma membrane;GO:0016020//membrane;GO:0016021//integral component of membrane;GO:0031224//intrinsic component of membrane;GO:0071944//cell periphery	GO:0003674//molecular_function	GO:0008150//biological_process
Unigene0019616	6	8	18	1071	840	719	0.336	0.444	0.849	64.111	54.367	43.224	0.543	53.9006666666667	6.63320710870702	2.33661157619271e-88	6.12211464333487e-86	MES11	-	-	-	--	XP_019255508.1 PREDICTED: putative methylesterase 11, chloroplastic isoform X2 [Nicotiana attenuata]	-	-	GO:0003674//molecular_function;GO:0003824//catalytic activity;GO:0070205//2-succinyl-6-hydroxy-2,4-cyclohexadiene-1-carboxylate synthase activity	GO:0009102//biotin biosynthetic process;GO:0009234//menaquinone biosynthetic process;GO:0015979//photosynthesis
Unigene0039590	0	4	4	3490	2963	3826	0.000	0.404	0.343	380.149	348.962	418.532	0.249	382.547666666667	10.5852780658055	2.89236983539335e-88	7.547188634419e-86	CP1	Organismal Systems;Environmental Information Processing;Environmental Information Processing	Environmental adaptation;Signal transduction;Signal transduction	K02183;K02183;K02183	--	XP_019241669.1 PREDICTED: calmodulin [Nicotiana attenuata]	ko04626//Plant-pathogen interaction;ko04016//MAPK signaling pathway - plant;ko04070//Phosphatidylinositol signaling system	GO:0005575//cellular_component;GO:0005622//intracellular anatomical structure;GO:0005737//cytoplasm;GO:0005829//cytosol	GO:0003674//molecular_function;GO:0005488//binding;GO:0005509//calcium ion binding;GO:0005515//protein binding;GO:0043167//ion binding;GO:0043169//cation binding;GO:0046872//metal ion binding	GO:0006950//response to stress;GO:0006970//response to osmotic stress;GO:0006972//hyperosmotic response;GO:0008150//biological_process;GO:0009628//response to abiotic stimulus;GO:0009651//response to salt stress;GO:0042538//hyperosmotic salinity response;GO:0050896//response to stimulus
Unigene0079866	146	81	198	2068	1982	2009	9.179	5.043	10.479	138.978	144.018	135.591	8.23366666666667	139.529	4.0828861522577	4.82805359907199e-88	1.25466333283966e-85	--	-	-	-	--	XP_016433760.1 PREDICTED: uncharacterized protein LOC107760253 [Nicotiana tabacum]	-	-	-	-
Unigene0013239	51010	56040	52489	4157	2720	3538	2534.583	2757.203	2195.522	220.786	156.199	188.714	2495.76933333333	188.566333333333	-3.72634057696713	1.2805389942554e-87	3.31420149131108e-85	PSBP	Metabolism;Metabolism	Global and overview maps;Energy metabolism	K02717;K02717	--	PHU11992.1 Oxygen-evolving enhancer protein 2, chloroplastic [Capsicum chinense]	ko01100//Metabolic pathways;ko00195//Photosynthesis	GO:0005575//cellular_component;GO:0005622//intracellular anatomical structure;GO:0005737//cytoplasm;GO:0009507//chloroplast;GO:0009521//photosystem;GO:0009523//photosystem II;GO:0009534//chloroplast thylakoid;GO:0009535//chloroplast thylakoid membrane;GO:0009536//plastid;GO:0009579//thylakoid;GO:0009654//photosystem II oxygen evolving complex;GO:0016020//membrane;GO:0019898//extrinsic component o…	GO:0003674//molecular_function;GO:0005488//binding;GO:0005509//calcium ion binding;GO:0043167//ion binding;GO:0043169//cation binding;GO:0046872//metal ion binding	GO:0008150//biological_process;GO:0008152//metabolic process;GO:0009987//cellular process;GO:0015979//photosynthesis;GO:0044237//cellular metabolic process
Unigene0058111	1495	1665	2420	9613	10206	10810	69.139	76.246	94.214	475.205	545.500	536.664	79.8663333333333	519.123	2.70041702233138	1.45130649128849e-87	3.74096282135042e-85	RPL10	Genetic Information Processing	Translation	K02866	--	XP_009590904.1 60S ribosomal protein L10-like [Nicotiana tomentosiformis]	ko03010//Ribosome	GO:0000315//organellar large ribosomal subunit;GO:0005840//ribosome;GO:0015934//large ribosomal subunit;GO:0022625//cytosolic large ribosomal subunit	GO:0003735//structural constituent of ribosome	GO:0006412//translation
Unigene0056661	78	87	132	1682	1134	1901	4.646	5.131	6.618	107.080	78.057	121.540	5.465	102.225666666667	4.22539216533618	1.85594235815409e-87	4.76468298624816e-85	PPCK1	-	-	-	--	KAH0682033.1 hypothetical protein KY289_019785 [Solanum tuberosum]	-	-	GO:0004672//protein kinase activity;GO:0005524//ATP binding	GO:0006468//protein phosphorylation
Unigene0078688	2575	4187	2305	51	33	38	158.504	255.202	119.440	3.356	2.348	2.511	177.715333333333	2.73833333333333	-6.02012627822688	2.38369967531533e-87	6.09499561959745e-85	DSEL	-	-	-	--	KAG5622488.1 hypothetical protein H5410_007706 [Solanum commersonii]	-	-	-	GO:0006629//lipid metabolic process
Unigene0077110	10621	11936	14757	1573	1531	1781	761.760	847.678	890.983	120.593	126.907	137.123	833.473666666667	128.207666666667	-2.70065408245288	2.93057722884151e-87	7.46335964023524e-85	--	-	-	-	--	NP_001312084.1 GATA zinc finger domain-containing protein 14-like precursor [Nicotiana tabacum]	-	-	-	-
Unigene0056684	363	341	409	2374	2624	2302	16.717	15.550	15.856	116.865	139.664	113.805	16.041	123.444666666667	2.94402851959754	4.46198185864312e-87	1.13181458556211e-84	G6PDH	Metabolism;Metabolism;Metabolism;Metabolism;Metabolism	Global and overview maps;Global and overview maps;Global and overview maps;Metabolism of other amino acids;Carbohydrate metabolism	K00036;K00036;K00036;K00036;K00036	--	XP_016561682.1 PREDICTED: glucose-6-phosphate 1-dehydrogenase, cytoplasmic isoform [Capsicum annuum]	ko01100//Metabolic pathways;ko01110//Biosynthesis of secondary metabolites;ko01200//Carbon metabolism;ko00480//Glutathione metabolism;ko00030//Pentose phosphate pathway	GO:0005575//cellular_component;GO:0005622//intracellular anatomical structure;GO:0005737//cytoplasm;GO:0005829//cytosol	GO:0000166//nucleotide binding;GO:0003674//molecular_function;GO:0003824//catalytic activity;GO:0004345//glucose-6-phosphate dehydrogenase activity;GO:0005488//binding;GO:0016491//oxidoreductase activity;GO:0016614//oxidoreductase activity, acting on CH-OH group of donors;GO:0016616//oxidoreductase activity, acting on the CH-OH group of donors, NAD or NADP as acceptor;GO:0036094//small molecule b…	GO:0005975//carbohydrate metabolic process;GO:0005996//monosaccharide metabolic process;GO:0006006//glucose metabolic process;GO:0006081//cellular aldehyde metabolic process;GO:0006098//pentose-phosphate shunt;GO:0006139//nucleobase-containing compound metabolic process;GO:0006725//cellular aromatic compound metabolic process;GO:0006739//NADP metabolic process;GO:0006753//nucleoside phosphate met…
Unigene0077410	5451	4668	5265	433	317	326	284.648	241.370	231.446	24.169	19.132	18.274	252.488	20.525	-3.62076069539471	4.63632384506774e-87	1.17137089907846e-84	PNSB1	-	-	-	--	XP_009617986.1 photosynthetic NDH subunit of subcomplex B 1, chloroplastic [Nicotiana tomentosiformis]	-	-	-	-
Unigene0020782	21	7	20	635	654	749	1.049	0.346	0.841	33.917	37.770	40.177	0.745333333333333	37.288	5.64468182541691	8.62547444452617e-87	2.17061939499641e-84	PP2C51	Environmental Information Processing;Environmental Information Processing	Signal transduction;Signal transduction	K14497;K14497	--	XP_019243425.1 PREDICTED: probable protein phosphatase 2C 51 [Nicotiana attenuata]	ko04075//Plant hormone signal transduction;ko04016//MAPK signaling pathway - plant	-	GO:0003674//molecular_function;GO:0003824//catalytic activity;GO:0004721//phosphoprotein phosphatase activity;GO:0004722//protein serine/threonine phosphatase activity;GO:0005488//binding;GO:0016787//hydrolase activity;GO:0016788//hydrolase activity, acting on ester bonds;GO:0016791//phosphatase activity;GO:0042578//phosphoric ester hydrolase activity;GO:0043167//ion binding;GO:0043169//cation bi…	GO:0006464//cellular protein modification process;GO:0006470//protein dephosphorylation;GO:0006793//phosphorus metabolic process;GO:0006796//phosphate-containing compound metabolic process;GO:0006807//nitrogen compound metabolic process;GO:0008150//biological_process;GO:0008152//metabolic process;GO:0009987//cellular process;GO:0016311//dephosphorylation;GO:0019538//protein metabolic process;GO:0…
Unigene0072628	15	32	39	687	785	812	1.886	3.984	4.128	92.339	114.081	109.607	3.33266666666667	105.342333333333	4.98226448413692	8.80050213207793e-87	2.20594633757928e-84	--	-	-	-	--	TMW81170.1 hypothetical protein EJD97_011368, partial [Solanum chilense]	-	-	-	-
Unigene0050122	9168	9056	8709	503	266	377	436.353	426.795	348.940	25.590	14.632	19.262	404.029333333333	19.828	-4.34884897027591	9.69078716621347e-87	2.41958053842541e-84	HPL	Metabolism;Metabolism	Global and overview maps;Lipid metabolism	K10528;K10528	--	TMW94674.1 hypothetical protein EJD97_009947 [Solanum chilense]	ko01110//Biosynthesis of secondary metabolites;ko00592//alpha-Linolenic acid metabolism	GO:0005575//cellular_component;GO:0005622//intracellular anatomical structure;GO:0005737//cytoplasm;GO:0009507//chloroplast;GO:0009526//plastid envelope;GO:0009527//plastid outer membrane;GO:0009536//plastid;GO:0009707//chloroplast outer membrane;GO:0009941//chloroplast envelope;GO:0016020//membrane;GO:0016021//integral component of membrane;GO:0019867//outer membrane;GO:0031090//organelle membra…	GO:0003674//molecular_function;GO:0003824//catalytic activity;GO:0004497//monooxygenase activity;GO:0005488//binding;GO:0005506//iron ion binding;GO:0016491//oxidoreductase activity;GO:0016705//oxidoreductase activity, acting on paired donors, with incorporation or reduction of molecular oxygen;GO:0016829//lyase activity;GO:0016835//carbon-oxygen lyase activity;GO:0016836//hydro-lyase activity;GO…	GO:0006082//organic acid metabolic process;GO:0006629//lipid metabolic process;GO:0006631//fatty acid metabolic process;GO:0006633//fatty acid biosynthetic process;GO:0006950//response to stress;GO:0006952//defense response;GO:0008150//biological_process;GO:0008152//metabolic process;GO:0008202//steroid metabolic process;GO:0008610//lipid biosynthetic process;GO:0009058//biosynthetic process;GO:0…
Unigene0036917	947	897	1429	18	5	11	24.189	22.687	30.726	0.491	0.148	0.302	25.8673333333333	0.313666666666667	-6.36575530161604	1.12545274455029e-86	2.79903614609484e-84	LE	Metabolism;Metabolism;Metabolism	Global and overview maps;Global and overview maps;Metabolism of terpenoids and polyketides	K04124;K04124;K04124	--	KAH0659162.1 hypothetical protein KY289_027910 [Solanum tuberosum]	ko01100//Metabolic pathways;ko01110//Biosynthesis of secondary metabolites;ko00904//Diterpenoid biosynthesis	-	GO:0016491//oxidoreductase activity	-
Unigene0039337	4	5	8	999	891	919	0.182	0.225	0.306	48.469	46.740	44.778	0.237666666666667	46.6623333333333	7.61717506440348	1.24414008166451e-86	3.08217551437417e-84	WRKY70	-	-	-	WRKY	XP_009586653.1 WRKY DNA-binding transcription factor 70-like [Nicotiana tomentosiformis]	-	-	GO:0003700//DNA-binding transcription factor activity;GO:0043565//sequence-specific DNA binding	GO:0006355//regulation of transcription, DNA-templated
Unigene0020468	32675	30056	30475	2727	1997	2092	3902.689	3554.668	3064.153	348.156	275.667	268.228	3507.17	297.350333333333	-3.56007176468081	1.38660520827391e-86	3.42179768993734e-84	PSAH2	Metabolism;Metabolism	Global and overview maps;Energy metabolism	K02695;K02695	--	XP_009592774.1 photosystem I reaction center subunit VI-1, chloroplastic-like [Nicotiana tomentosiformis]	ko01100//Metabolic pathways;ko00195//Photosynthesis	GO:0009522//photosystem I;GO:0009538//photosystem I reaction center	-	GO:0015979//photosynthesis
Unigene0003144	316	284	362	2630	1974	2286	16.590	14.764	15.999	147.588	119.773	128.832	15.7843333333333	132.064333333333	3.06467565654699	1.64568359019407e-86	4.04545879615738e-84	ADT1	Metabolism;Metabolism;Metabolism;Metabolism	Global and overview maps;Global and overview maps;Global and overview maps;Amino acid metabolism	K05359;K05359;K05359;K05359	--	XP_006347226.1 PREDICTED: arogenate dehydratase/prephenate dehydratase 6, chloroplastic-like [Solanum tuberosum]	ko01100//Metabolic pathways;ko01110//Biosynthesis of secondary metabolites;ko01230//Biosynthesis of amino acids;ko00400//Phenylalanine, tyrosine and tryptophan biosynthesis	-	GO:0004505//phenylalanine 4-monooxygenase activity;GO:0004664//prephenate dehydratase activity	GO:0006559//L-phenylalanine catabolic process;GO:0009094//L-phenylalanine biosynthetic process
Unigene0067303	882	834	1052	24	16	11	24.847	23.264	24.948	0.723	0.521	0.333	24.353	0.525666666666667	-5.53380744160814	1.76161650102581e-86	4.31379228412736e-84	HHP1	-	-	-	--	XP_016579919.1 PREDICTED: heptahelical transmembrane protein 1-like [Capsicum annuum]	-	GO:0016021//integral component of membrane	GO:0015267//channel activity	GO:0019835//cytolysis
Unigene0012473	352	384	479	2127	2218	2310	8.913	9.628	10.211	57.572	64.911	62.792	9.584	61.7583333333333	2.68793400600883	4.84156840958159e-86	1.18104589080935e-83	AIM32	-	-	-	--	KAH0698114.1 hypothetical protein KY289_015596 [Solanum tuberosum]	-	-	-	-
Unigene0073708	20	6	23	945	783	683	0.843	0.250	0.816	42.561	38.130	30.893	0.636333333333333	37.1946666666667	5.86916926137277	8.16563483421663e-86	1.98431159780498e-83	--	-	-	-	--	PHT81901.1 hypothetical protein T459_14916 [Capsicum annuum]	-	-	-	-
Unigene0063860	44269	46800	45066	4086	2834	3434	1825.142	1910.568	1564.100	180.068	135.038	151.982	1766.60333333333	155.696	-3.50417435317435	8.52206842517561e-86	2.06305343153643e-83	GAPA	Metabolism;Metabolism;Metabolism	Global and overview maps;Global and overview maps;Energy metabolism	K05298;K05298;K05298	--	KAF3646945.1 Glyceraldehyde-3-phosphate dehydrogenase A, chloroplastic [Capsicum annuum]	ko01100//Metabolic pathways;ko01200//Carbon metabolism;ko00710//Carbon fixation in photosynthetic organisms	GO:0005575//cellular_component;GO:0005622//intracellular anatomical structure;GO:0005737//cytoplasm;GO:0009507//chloroplast;GO:0009536//plastid;GO:0043226//organelle;GO:0043227//membrane-bounded organelle;GO:0043229//intracellular organelle;GO:0043231//intracellular membrane-bounded organelle;GO:0099080//supramolecular complex	GO:0000166//nucleotide binding;GO:0003674//molecular_function;GO:0003824//catalytic activity;GO:0005488//binding;GO:0005515//protein binding;GO:0016491//oxidoreductase activity;GO:0016620//oxidoreductase activity, acting on the aldehyde or oxo group of donors, NAD or NADP as acceptor;GO:0016903//oxidoreductase activity, acting on the aldehyde or oxo group of donors;GO:0019899//enzyme binding;GO:0…	GO:0005975//carbohydrate metabolic process;GO:0005996//monosaccharide metabolic process;GO:0006006//glucose metabolic process;GO:0006094//gluconeogenesis;GO:0006096//glycolytic process;GO:0008150//biological_process;GO:0008152//metabolic process;GO:0008615//pyridoxine biosynthetic process;GO:0009058//biosynthetic process;GO:0009987//cellular process;GO:0015977//carbon fixation;GO:0015979//photosy…
Unigene0077671	16262	15752	16497	1601	1137	1331	1222.027	1172.093	1043.590	128.599	98.747	107.369	1145.90333333333	111.571666666667	-3.36044273550943	1.09392749894957e-85	2.63818848496672e-83	ATPF2	Metabolism;Metabolism;Metabolism	Global and overview maps;Energy metabolism;Energy metabolism	K02109;K02109;K02109	--	KAH0666188.1 hypothetical protein KY285_027394 [Solanum tuberosum]	ko01100//Metabolic pathways;ko00190//Oxidative phosphorylation;ko00195//Photosynthesis	GO:0000276//mitochondrial proton-transporting ATP synthase complex, coupling factor F(o);GO:0005576//extracellular region;GO:0019028//viral capsid;GO:0030257//type III protein secretion system complex;GO:0045263//proton-transporting ATP synthase complex, coupling factor F(o);GO:0045264//plasma membrane proton-transporting ATP synthase complex, coupling factor F(o)	GO:0008289//lipid binding;GO:0015078//proton transmembrane transporter activity;GO:0046933//proton-transporting ATP synthase activity, rotational mechanism;GO:0051082//unfolded protein binding	GO:0006869//lipid transport;GO:0015986//ATP synthesis coupled proton transport;GO:0030254//protein secretion by the type III secretion system;GO:0039664//lysis of host organelle involved in viral entry into host cell;GO:0042157//lipoprotein metabolic process
Unigene0000701	64	80	181	2001	2098	2304	4.194	5.191	9.986	140.175	158.908	162.091	6.457	153.724666666667	4.57334084120168	1.13411670772859e-85	2.72479028481752e-83	SGPP	-	-	-	--	XP_015169502.1 PREDICTED: haloacid dehalogenase-like hydrolase domain-containing protein Sgpp isoform X1 [Solanum tuberosum]	-	-	GO:0008801//beta-phosphoglucomutase activity;GO:0008967//phosphoglycolate phosphatase activity;GO:0016787//hydrolase activity;GO:0016827//hydrolase activity, acting on acid carbon-phosphorus bonds;GO:0018784//(S)-2-haloacid dehalogenase activity	GO:0006805//xenobiotic metabolic process;GO:0008152//metabolic process;GO:0009636//response to toxic substance;GO:0009853//photorespiration;GO:0019635//2-aminoethylphosphonate catabolic process;GO:0019636//phosphonoacetate metabolic process;GO:0019700//organic phosphonate catabolic process;GO:0043094//cellular metabolic compound salvage;GO:0046352//disaccharide catabolic process
Unigene0069817	2173	2633	3360	228	160	204	63.762	76.502	82.997	7.151	5.426	6.426	74.4203333333333	6.33433333333333	-3.55443215859254	1.18128505183805e-85	2.8274457398656e-83	XTH27	-	-	-	--	XP_006355045.1 PREDICTED: probable xyloglucan endotransglucosylase/hydrolase protein 27 [Solanum tuberosum]	-	GO:0005618//cell wall;GO:0048046//apoplast	GO:0004553//hydrolase activity, hydrolyzing O-glycosyl compounds;GO:0016762//xyloglucan:xyloglucosyl transferase activity	GO:0005975//carbohydrate metabolic process;GO:0006073//cellular glucan metabolic process
Unigene0045436	37	56	84	1083	1554	1887	2.279	3.416	4.356	71.307	110.630	124.776	3.35033333333333	102.237666666667	4.93147836526588	1.4554467010577e-85	3.47061350423003e-83	CXE20	-	-	-	--	XP_006357922.1 PREDICTED: probable carboxylesterase 120 [Solanum tuberosum]	-	-	GO:0016787//hydrolase activity	-
Unigene0067816	4	9	9	736	1008	901	0.147	0.327	0.278	28.870	42.751	35.494	0.250666666666667	35.705	7.15421214682791	1.73011526516555e-85	4.11018577248359e-83	RLK1	-	-	-	--	XP_016576684.1 PREDICTED: LOW QUALITY PROTEIN: G-type lectin S-receptor-like serine/threonine-protein kinase RLK1 [Capsicum annuum]	-	-	GO:0004672//protein kinase activity;GO:0005524//ATP binding	GO:0006468//protein phosphorylation;GO:0048544//recognition of pollen
Unigene0032223	7703	8044	8197	392	242	472	462.214	477.941	414.053	25.143	16.782	30.403	451.402666666667	24.1093333333333	-4.22675127781545	4.34025384341874e-85	1.02726870521481e-82	--	-	-	-	--	-	-	-	-	-
Unigene0008907	60	86	97	912	870	1036	2.119	3.007	2.884	34.427	35.509	39.275	2.67	36.4036666666667	3.76917212250298	5.32329873799939e-85	1.25527327426276e-82	AO	Metabolism;Metabolism;Metabolism	Global and overview maps;Amino acid metabolism;Metabolism of cofactors and vitamins	K00278;K00278;K00278	--	KAG5570353.1 hypothetical protein H5410_060119 [Solanum commersonii]	ko01100//Metabolic pathways;ko00250//Alanine, aspartate and glutamate metabolism;ko00760//Nicotinate and nicotinamide metabolism	GO:0005575//cellular_component;GO:0005622//intracellular anatomical structure;GO:0005737//cytoplasm;GO:0005886//plasma membrane;GO:0009331//glycerol-3-phosphate dehydrogenase complex;GO:0009507//chloroplast;GO:0009536//plastid;GO:0016020//membrane;GO:0032991//protein-containing complex;GO:0043226//organelle;GO:0043227//membrane-bounded organelle;GO:0043229//intracellular organelle;GO:0043231//int…	GO:0000104//succinate dehydrogenase activity;GO:0000166//nucleotide binding;GO:0001716//L-amino-acid oxidase activity;GO:0003674//molecular_function;GO:0003824//catalytic activity;GO:0004355//glutamate synthase (NADPH) activity;GO:0004368//glycerol-3-phosphate dehydrogenase (quinone) activity;GO:0005488//binding;GO:0008177//succinate dehydrogenase (ubiquinone) activity;GO:0008734//L-aspartate oxi…	GO:0006071//glycerol metabolic process;GO:0006082//organic acid metabolic process;GO:0006091//generation of precursor metabolites and energy;GO:0006099//tricarboxylic acid cycle;GO:0006101//citrate metabolic process;GO:0006139//nucleobase-containing compound metabolic process;GO:0006537//glutamate biosynthetic process;GO:0006725//cellular aromatic compound metabolic process;GO:0006744//ubiquinone…
Unigene0035146	1944	2001	1985	73	28	49	132.526	135.074	113.916	5.319	2.206	3.586	127.172	3.70366666666667	-5.10168299046992	6.39546150558587e-85	1.50253226250052e-82	PNSL2	Metabolism;Metabolism	Global and overview maps;Energy metabolism	K08901;K08901	--	XP_016546595.1 PREDICTED: photosynthetic NDH subunit of lumenal location 2, chloroplastic isoform X1 [Capsicum annuum]	ko01100//Metabolic pathways;ko00195//Photosynthesis	GO:0005575//cellular_component;GO:0005622//intracellular anatomical structure;GO:0005737//cytoplasm;GO:0009344//nitrite reductase complex [NAD(P)H];GO:0009507//chloroplast;GO:0009521//photosystem;GO:0009523//photosystem II;GO:0009534//chloroplast thylakoid;GO:0009535//chloroplast thylakoid membrane;GO:0009536//plastid;GO:0009543//chloroplast thylakoid lumen;GO:0009579//thylakoid;GO:0009654//photo…	GO:0003674//molecular_function;GO:0003824//catalytic activity;GO:0005488//binding;GO:0005509//calcium ion binding;GO:0009055//electron transfer activity;GO:0016491//oxidoreductase activity;GO:0043167//ion binding;GO:0043169//cation binding;GO:0045156//electron transporter, transferring electrons within the cyclic electron transport pathway of photosynthesis activity;GO:0046872//metal ion binding	GO:0006091//generation of precursor metabolites and energy;GO:0008150//biological_process;GO:0008152//metabolic process;GO:0009767//photosynthetic electron transport chain;GO:0009987//cellular process;GO:0015979//photosynthesis;GO:0019684//photosynthesis, light reaction;GO:0022900//electron transport chain;GO:0044237//cellular metabolic process
Unigene0026649	1472	1537	1185	31	30	27	51.265	53.004	34.742	1.154	1.208	1.009	46.337	1.12366666666667	-5.36587861099525	7.27834062973029e-85	1.70366687946201e-82	BCA1	Metabolism;Metabolism	Global and overview maps;Energy metabolism	K01673;K01673	--	XP_016504732.1 PREDICTED: carbonic anhydrase, chloroplastic-like [Nicotiana tabacum]	ko01100//Metabolic pathways;ko00910//Nitrogen metabolism	GO:0005575//cellular_component;GO:0005622//intracellular anatomical structure;GO:0005737//cytoplasm;GO:0009507//chloroplast;GO:0009532//plastid stroma;GO:0009536//plastid;GO:0009570//chloroplast stroma;GO:0043226//organelle;GO:0043227//membrane-bounded organelle;GO:0043229//intracellular organelle;GO:0043231//intracellular membrane-bounded organelle	GO:0003674//molecular_function;GO:0003824//catalytic activity;GO:0004089//carbonate dehydratase activity;GO:0005488//binding;GO:0008270//zinc ion binding;GO:0016829//lyase activity;GO:0016835//carbon-oxygen lyase activity;GO:0016836//hydro-lyase activity;GO:0043167//ion binding;GO:0043169//cation binding;GO:0046872//metal ion binding;GO:0046914//transition metal ion binding	GO:0008150//biological_process;GO:0015976//carbon utilization
Unigene0035848	462	276	463	7440	4410	6761	28.538	16.881	24.076	491.240	314.831	448.318	23.165	418.129666666667	4.17393182000848	1.09823349940394e-84	2.56125752527656e-82	EP1	-	-	-	--	XP_015080998.1 epidermis-specific secreted glycoprotein EP1-like [Solanum pennellii]	-	-	-	-
Unigene0067518	31	23	74	1116	975	1181	1.184	0.870	2.380	45.579	43.055	48.440	1.478	45.6913333333333	4.95020236830687	1.42389529766043e-84	3.30863378873885e-82	At5g03795	-	-	-	--	XP_009618586.1 probable glycosyltransferase At5g03795 [Nicotiana tomentosiformis]	-	-	-	-
Unigene0011618	2936	3149	4359	256	144	181	187.128	198.735	233.877	17.441	10.607	12.384	206.58	13.4773333333333	-3.93809361295482	3.06238973093782e-84	7.09004470506724e-82	--	-	-	-	--	XP_016559489.1 PREDICTED: uncharacterized protein LOC107859106 [Capsicum annuum]	-	-	GO:0016798//hydrolase activity, acting on glycosyl bonds	-
Unigene0008327	1322	1777	1363	40	36	44	57.860	77.011	50.218	1.871	1.821	2.067	61.6963333333333	1.91966666666667	-5.0062570248778	3.58740751876509e-84	8.27547325741797e-82	At3g07010	Metabolism;Metabolism	Global and overview maps;Carbohydrate metabolism	K01728;K01728	--	OIT38430.1 putative pectate lyase 1, partial [Nicotiana attenuata]	ko01100//Metabolic pathways;ko00040//Pentose and glucuronate interconversions	-	GO:0004197//cysteine-type endopeptidase activity	GO:0006508//proteolysis
Unigene0078091	471	496	888	4641	4639	4821	17.120	17.852	27.172	180.320	194.883	188.116	20.7146666666667	187.773	3.18026512159898	3.91885706607618e-84	9.00742930263316e-82	UGT91A1	-	-	-	--	XP_019262060.1 PREDICTED: UDP-glycosyltransferase 91A1-like [Nicotiana attenuata]	-	-	GO:0008194//UDP-glycosyltransferase activity;GO:0016758//hexosyltransferase activity	-
Unigene0053259	74	32	125	2627	1907	2500	6.902	2.956	9.815	261.923	205.580	250.327	6.55766666666667	239.276666666667	5.18935333764462	6.48911235665063e-84	1.48614678245767e-81	--	-	-	-	--	PHU11482.1 hypothetical protein BC332_18412 [Capsicum chinense]	-	-	-	-
Unigene0076557	67	66	102	835	1070	962	1.827	1.782	2.342	24.342	33.727	28.165	1.98366666666667	28.7446666666667	3.85705277865235	7.33019329676083e-84	1.67275536493967e-81	--	-	-	-	--	XP_018634165.1 uncharacterized protein LOC104119223 [Nicotiana tomentosiformis]	-	-	-	-
Unigene0049196	137	201	166	2013	1734	1883	11.089	16.110	11.311	174.165	162.212	163.614	12.8366666666667	166.663666666667	3.69859709789537	1.63326633339621e-83	3.71381431838106e-81	SRC2	-	-	-	--	PHT41286.1 hypothetical protein CQW23_20140 [Capsicum baccatum]	-	-	-	-
Unigene0018700	130004	146180	128705	8671	4980	6907	4321.036	4811.037	3601.182	308.064	191.301	246.442	4244.41833333333	248.602333333333	-4.09365511403788	2.31677332879347e-83	5.24926420987982e-81	RCA	-	-	-	--	NP_001311536.1 ribulose bisphosphate carboxylase/oxygenase activase 2, chloroplastic [Capsicum annuum]	-	-	GO:0005524//ATP binding;GO:0016887//ATP hydrolysis activity	-
Unigene0011871	26	21	30	635	505	650	2.148	1.718	2.086	56.073	48.216	57.643	1.984	53.9773333333333	4.76586977361079	2.65612577553113e-83	5.99681616583391e-81	--	-	-	-	--	XP_006348891.1 PREDICTED: uncharacterized protein LOC102578884 [Solanum tuberosum]	-	-	-	-
Unigene0040060	2818	2429	3048	257	184	194	122.908	104.902	111.911	11.982	9.275	9.083	113.240333333333	10.1133333333333	-3.48505741109163	2.90095034963741e-83	6.52642073712773e-81	CRTL-E-1	Metabolism;Metabolism;Metabolism	Global and overview maps;Global and overview maps;Metabolism of terpenoids and polyketides	K06444;K06444;K06444	--	AIX87524.1 lycopene epsilon-cyclase [Lycium ruthenicum]	ko01100//Metabolic pathways;ko01110//Biosynthesis of secondary metabolites;ko00906//Carotenoid biosynthesis	GO:0005575//cellular_component;GO:0005622//intracellular anatomical structure;GO:0005737//cytoplasm;GO:0009507//chloroplast;GO:0009526//plastid envelope;GO:0009536//plastid;GO:0009941//chloroplast envelope;GO:0016020//membrane;GO:0016021//integral component of membrane;GO:0031090//organelle membrane;GO:0031224//intrinsic component of membrane;GO:0031967//organelle envelope;GO:0031969//chloroplast…	GO:0003674//molecular_function;GO:0003824//catalytic activity;GO:0004148//dihydrolipoyl dehydrogenase activity;GO:0004355//glutamate synthase (NADPH) activity;GO:0009975//cyclase activity;GO:0016491//oxidoreductase activity;GO:0016668//oxidoreductase activity, acting on a sulfur group of donors, NAD(P) as acceptor;GO:0016705//oxidoreductase activity, acting on paired donors, with incorporation or…	GO:0006096//glycolytic process;GO:0006537//glutamate biosynthetic process;GO:0006629//lipid metabolic process;GO:0006720//isoprenoid metabolic process;GO:0006721//terpenoid metabolic process;GO:0006805//xenobiotic metabolic process;GO:0008150//biological_process;GO:0008152//metabolic process;GO:0008299//isoprenoid biosynthetic process;GO:0008610//lipid biosynthetic process;GO:0009058//biosyntheti…
Unigene0013321	0	1	7	3337	3217	2575	0.000	0.085	0.504	304.960	317.874	236.329	0.196333333333333	286.387666666667	10.5104485153614	2.93868991669119e-83	6.58804611323573e-81	PTI5	Organismal Systems	Environmental adaptation	K13433	ERF	QDA34242.1 transcriptional activator PTI5 [Solanum torvum]	ko04626//Plant-pathogen interaction	GO:0005575//cellular_component;GO:0005622//intracellular anatomical structure;GO:0005634//nucleus;GO:0043226//organelle;GO:0043227//membrane-bounded organelle;GO:0043229//intracellular organelle;GO:0043231//intracellular membrane-bounded organelle	GO:0003674//molecular_function;GO:0003676//nucleic acid binding;GO:0003677//DNA binding;GO:0003700//DNA-binding transcription factor activity;GO:0005488//binding;GO:0097159//organic cyclic compound binding;GO:0140110//transcription regulator activity;GO:1901363//heterocyclic compound binding	GO:0006139//nucleobase-containing compound metabolic process;GO:0006351//transcription, DNA-templated;GO:0006355//regulation of transcription, DNA-templated;GO:0006725//cellular aromatic compound metabolic process;GO:0006807//nitrogen compound metabolic process;GO:0006950//response to stress;GO:0006952//defense response;GO:0008150//biological_process;GO:0008152//metabolic process;GO:0009058//bios…
Unigene0014697	178	234	245	1794	1626	1630	7.775	10.121	9.009	83.762	82.085	76.430	8.96833333333333	80.759	3.17071124050706	3.62968964369305e-83	8.10859930647893e-81	SCAMP3	-	-	-	--	KAG5579321.1 hypothetical protein H5410_049948 [Solanum commersonii]	-	GO:0016021//integral component of membrane	-	GO:0015031//protein transport
Unigene0016428	449	374	553	2582	2303	2707	10.659	8.792	11.052	65.520	63.188	68.986	10.1676666666667	65.898	2.69624604079123	3.9286935818231e-83	8.74587632753542e-81	PDR17	-	-	-	--	XP_016568574.1 PREDICTED: random slug protein 5 [Capsicum annuum]	-	-	-	-
Unigene0075491	19473	18165	21408	1740	1046	1490	212.646	196.417	196.797	20.310	13.201	17.466	201.953333333333	16.9923333333333	-3.57106608104144	6.49608343847716e-83	1.44108933923681e-80	FdGOGAT	Metabolism;Metabolism	Carbohydrate metabolism;Energy metabolism	K00284;K00284	--	PHT52788.1 Ferredoxin-dependent glutamate synthase, chloroplastic [Capsicum baccatum]	ko00630//Glyoxylate and dicarboxylate metabolism;ko00910//Nitrogen metabolism	GO:0005575//cellular_component;GO:0005622//intracellular anatomical structure;GO:0005737//cytoplasm;GO:0009507//chloroplast;GO:0009526//plastid envelope;GO:0009532//plastid stroma;GO:0009536//plastid;GO:0009570//chloroplast stroma;GO:0009941//chloroplast envelope;GO:0031967//organelle envelope;GO:0031975//envelope;GO:0043226//organelle;GO:0043227//membrane-bounded organelle;GO:0043229//intracellu…	GO:0003674//molecular_function;GO:0003824//catalytic activity;GO:0005488//binding;GO:0005515//protein binding;GO:0015930//glutamate synthase activity;GO:0016041//glutamate synthase (ferredoxin) activity;GO:0016491//oxidoreductase activity;GO:0016638//oxidoreductase activity, acting on the CH-NH2 group of donors;GO:0016643//oxidoreductase activity, acting on the CH-NH2 group of donors, iron-sulfur…	GO:0001505//regulation of neurotransmitter levels;GO:0006082//organic acid metabolic process;GO:0006520//cellular amino acid metabolic process;GO:0006536//glutamate metabolic process;GO:0006537//glutamate biosynthetic process;GO:0006541//glutamine metabolic process;GO:0006807//nitrogen compound metabolic process;GO:0008150//biological_process;GO:0008152//metabolic process;GO:0008652//cellular ami…
Unigene0071954	11	19	24	715	550	588	0.994	1.701	1.827	69.095	57.467	57.065	1.50733333333333	61.209	5.34367340187389	1.08004947295161e-82	2.38765936957927e-80	--	-	-	-	--	XP_016579862.1 PREDICTED: uncharacterized protein LOC107877685 isoform X1 [Capsicum annuum]	-	-	-	-
Unigene0068079	849	1036	1264	24	17	38	25.726	31.084	32.242	0.777	0.595	1.236	29.684	0.869333333333333	-5.09363223819137	2.06043094047296e-82	4.53922204560665e-80	NPF6.1	-	-	-	--	KAH0715069.1 hypothetical protein KY284_007974 [Solanum tuberosum]	-	GO:0005575//cellular_component;GO:0016020//membrane;GO:0016021//integral component of membrane;GO:0031224//intrinsic component of membrane	GO:0003674//molecular_function;GO:0005215//transporter activity;GO:0015333//peptide:proton symporter activity;GO:0022857//transmembrane transporter activity	GO:0006810//transport;GO:0006857//oligopeptide transport;GO:0008150//biological_process;GO:0015833//peptide transport;GO:0042886//amide transport;GO:0051179//localization;GO:0051234//establishment of localization;GO:0055085//transmembrane transport;GO:0071702//organic substance transport;GO:0071705//nitrogen compound transport
Unigene0008432	9187	9626	10342	848	512	663	328.120	340.428	310.944	32.374	21.134	25.420	326.497333333333	26.3093333333333	-3.6334246117729	2.18500679809902e-82	4.79706940763338e-80	At3g55800	Metabolism;Metabolism;Metabolism	Global and overview maps;Global and overview maps;Energy metabolism	K01100;K01100;K01100	--	KAH0671597.1 hypothetical protein KY289_026090 [Solanum tuberosum]	ko01100//Metabolic pathways;ko01200//Carbon metabolism;ko00710//Carbon fixation in photosynthetic organisms	-	-	-
Unigene0000627	930	917	1307	5387	6721	6932	24.398	23.821	28.864	151.061	203.778	195.217	25.6943333333333	183.352	2.83509387753257	2.59948085162321e-82	5.6874139814827e-80	GSH1	Metabolism;Metabolism;Metabolism	Global and overview maps;Amino acid metabolism;Metabolism of other amino acids	K01919;K01919;K01919	--	XP_016566920.1 PREDICTED: glutamate--cysteine ligase, chloroplastic isoform X1 [Capsicum annuum]	ko01100//Metabolic pathways;ko00270//Cysteine and methionine metabolism;ko00480//Glutathione metabolism	GO:0005575//cellular_component;GO:0005622//intracellular anatomical structure;GO:0005737//cytoplasm;GO:0009507//chloroplast;GO:0009532//plastid stroma;GO:0009536//plastid;GO:0009570//chloroplast stroma;GO:0043226//organelle;GO:0043227//membrane-bounded organelle;GO:0043229//intracellular organelle;GO:0043231//intracellular membrane-bounded organelle	GO:0000166//nucleotide binding;GO:0003674//molecular_function;GO:0003824//catalytic activity;GO:0004357//glutamate-cysteine ligase activity;GO:0005488//binding;GO:0005524//ATP binding;GO:0016874//ligase activity;GO:0016879//ligase activity, forming carbon-nitrogen bonds;GO:0016881//acid-amino acid ligase activity;GO:0017076//purine nucleotide binding;GO:0030554//adenyl nucleotide binding;GO:00325…	GO:0000003//reproduction;GO:0000302//response to reactive oxygen species;GO:0001101//response to acid chemical;GO:0002213//defense response to insect;GO:0002376//immune system process;GO:0003006//developmental process involved in reproduction;GO:0006082//organic acid metabolic process;GO:0006518//peptide metabolic process;GO:0006575//cellular modified amino acid metabolic process;GO:0006725//cell…
Unigene0022508	7	11	32	829	795	708	0.298	0.464	1.147	37.734	39.125	32.364	0.636333333333333	36.4076666666667	5.83831577563488	3.66101634420032e-82	7.98252015762143e-80	--	-	-	-	--	KAG5578813.1 hypothetical protein H5410_049440 [Solanum commersonii]	-	-	-	-
Unigene0006006	2652	2609	2451	166	112	147	215.055	209.493	167.316	14.389	10.497	12.796	197.288	12.5606666666667	-3.97331826363588	4.2006783472817e-82	9.12794501756762e-80	LHCA6	Metabolism;Metabolism	Global and overview maps;Energy metabolism	K08908;K08908	--	XP_019246931.1 PREDICTED: photosystem I chlorophyll a/b-binding protein 6, chloroplastic [Nicotiana attenuata]	ko01100//Metabolic pathways;ko00196//Photosynthesis - antenna proteins	GO:0005575//cellular_component;GO:0005622//intracellular anatomical structure;GO:0005737//cytoplasm;GO:0009507//chloroplast;GO:0009521//photosystem;GO:0009522//photosystem I;GO:0009523//photosystem II;GO:0009526//plastid envelope;GO:0009532//plastid stroma;GO:0009534//chloroplast thylakoid;GO:0009535//chloroplast thylakoid membrane;GO:0009536//plastid;GO:0009570//chloroplast stroma;GO:0009579//th…	GO:0003674//molecular_function;GO:0005488//binding;GO:0016168//chlorophyll binding;GO:0031409//pigment binding;GO:0043167//ion binding;GO:0043168//anion binding;GO:0043169//cation binding;GO:0046872//metal ion binding;GO:0046906//tetrapyrrole binding;GO:0097159//organic cyclic compound binding;GO:1901363//heterocyclic compound binding	GO:0006091//generation of precursor metabolites and energy;GO:0006464//cellular protein modification process;GO:0006807//nitrogen compound metabolic process;GO:0008150//biological_process;GO:0008152//metabolic process;GO:0009314//response to radiation;GO:0009416//response to light stimulus;GO:0009628//response to abiotic stimulus;GO:0009637//response to blue light;GO:0009639//response to red or f…
Unigene0014893	1567	1655	1959	170	138	141	25.077	26.226	26.391	2.908	2.552	2.422	25.898	2.62733333333333	-3.30116953472057	5.03361391136501e-82	1.09006847111832e-79	ARC5	-	-	-	--	XP_006341828.1 PREDICTED: dynamin-like protein ARC5 isoform X1 [Solanum tuberosum]	-	GO:0005575//cellular_component;GO:0005622//intracellular anatomical structure;GO:0005737//cytoplasm;GO:0005777//peroxisome;GO:0009507//chloroplast;GO:0009526//plastid envelope;GO:0009527//plastid outer membrane;GO:0009536//plastid;GO:0009707//chloroplast outer membrane;GO:0009941//chloroplast envelope;GO:0016020//membrane;GO:0019867//outer membrane;GO:0031090//organelle membrane;GO:0031967//organ…	GO:0000166//nucleotide binding;GO:0001882//nucleoside binding;GO:0001883//purine nucleoside binding;GO:0003674//molecular_function;GO:0003824//catalytic activity;GO:0003924//GTPase activity;GO:0005488//binding;GO:0005515//protein binding;GO:0005525//GTP binding;GO:0008017//microtubule binding;GO:0008092//cytoskeletal protein binding;GO:0015631//tubulin binding;GO:0016462//pyrophosphatase activity…	GO:0006996//organelle organization;GO:0007031//peroxisome organization;GO:0007623//circadian rhythm;GO:0008150//biological_process;GO:0009657//plastid organization;GO:0009658//chloroplast organization;GO:0009987//cellular process;GO:0010020//chloroplast fission;GO:0016043//cellular component organization;GO:0016559//peroxisome fission;GO:0043572//plastid fission;GO:0048285//organelle fission;GO:0…
Unigene0028028	16	13	18	695	503	591	0.737	0.593	0.698	34.231	26.786	29.233	0.676	30.0833333333333	5.47579737454592	5.58716817448033e-82	1.20584346892479e-79	PBL5	Organismal Systems	Environmental adaptation	K18873	--	XP_027773588.1 probable serine/threonine-protein kinase PBL7 isoform X2 [Solanum pennellii]	ko04626//Plant-pathogen interaction	-	GO:0004672//protein kinase activity;GO:0005524//ATP binding	GO:0006468//protein phosphorylation
Unigene0020491	8097	8640	7717	660	477	551	1001.012	1057.666	803.123	87.217	68.154	73.124	953.933666666667	76.165	-3.64668885416843	6.33683916580992e-82	1.36301985138103e-79	PSAH2	Metabolism;Metabolism	Global and overview maps;Energy metabolism	K02695;K02695	--	XP_009625635.1 photosystem I reaction center subunit VI-2, chloroplastic-like [Nicotiana tomentosiformis]	ko01100//Metabolic pathways;ko00195//Photosynthesis	GO:0009522//photosystem I;GO:0009538//photosystem I reaction center	-	GO:0015979//photosynthesis
Unigene0013945	7	3	13	788	657	983	0.254	0.108	0.397	30.554	27.544	38.278	0.253	32.1253333333333	6.98843022868234	1.09433802171318e-81	2.34593647025032e-79	At3g27390	-	-	-	--	XP_016561110.1 PREDICTED: uncharacterized membrane protein At3g27390 [Capsicum annuum]	-	-	-	-
Unigene0014899	50	18	60	1177	1040	1002	4.919	1.753	4.969	123.769	118.246	105.818	3.88033333333333	115.944333333333	4.90110791120128	1.24389436659766e-81	2.65759283666241e-79	PCR8	-	-	-	--	PHT46089.1 Protein PLANT CADMIUM RESISTANCE 8 [Capsicum baccatum]	-	-	-	-
Unigene0042233	102	113	117	1311	1033	1037	1.417	1.554	1.368	19.468	16.586	15.465	1.44633333333333	17.173	3.56967009929234	1.6658073090723e-81	3.54711102856239e-79	At5g63020	Organismal Systems	Environmental adaptation	K13459	--	XP_027768028.1 putative disease resistance protein At4g10780 [Solanum pennellii]	ko04626//Plant-pathogen interaction	-	GO:0003723//RNA binding;GO:0003724//RNA helicase activity;GO:0005515//protein binding;GO:0043531//ADP binding	-
Unigene0033163	4091	5045	4763	220	102	183	71.266	87.023	69.848	4.097	2.054	3.422	76.0456666666667	3.191	-4.57478552703217	1.93087412009151e-81	4.09782978259954e-79	CER1	Metabolism;Metabolism	Global and overview maps;Lipid metabolism	K15404;K15404	--	XP_009612939.1 very-long-chain aldehyde decarbonylase CER1-like [Nicotiana tomentosiformis]	ko01110//Biosynthesis of secondary metabolites;ko00073//Cutin, suberine and wax biosynthesis	-	GO:0005506//iron ion binding;GO:0016491//oxidoreductase activity	GO:0008610//lipid biosynthetic process
Unigene0067970	206	172	232	1382	1347	1307	8.042	6.649	7.624	57.667	60.772	54.771	7.43833333333333	57.7366666666667	2.95643651243811	2.08024343817459e-81	4.40016409374418e-79	CML35	Organismal Systems	Environmental adaptation	K13448	--	KAH0678862.1 hypothetical protein KY284_019947 [Solanum tuberosum]	ko04626//Plant-pathogen interaction	-	GO:0005509//calcium ion binding	-
Unigene0079593	78	85	125	1324	983	989	4.203	4.535	5.670	76.252	61.211	57.202	4.80266666666667	64.8883333333333	3.75605152502069	2.6065548837625e-81	5.49517007746327e-79	PUB27	-	-	-	--	KAH0679951.1 hypothetical protein KY284_021036 [Solanum tuberosum]	-	GO:0005575//cellular_component;GO:0005911//cell-cell junction;GO:0009506//plasmodesma;GO:0030054//cell junction;GO:0055044//symplast	GO:0003674//molecular_function;GO:0003824//catalytic activity;GO:0004842//ubiquitin-protein transferase activity;GO:0005102//signaling receptor binding;GO:0005488//binding;GO:0005515//protein binding;GO:0008270//zinc ion binding;GO:0016740//transferase activity;GO:0019787//ubiquitin-like protein transferase activity;GO:0033612//receptor serine/threonine kinase binding;GO:0070696//transmembrane re…	GO:0006464//cellular protein modification process;GO:0006807//nitrogen compound metabolic process;GO:0008150//biological_process;GO:0008152//metabolic process;GO:0009987//cellular process;GO:0010033//response to organic substance;GO:0010200//response to chitin;GO:0010243//response to organonitrogen compound;GO:0016567//protein ubiquitination;GO:0019538//protein metabolic process;GO:0032446//prote…
Unigene0056737	1783	2284	2049	87	41	55	138.228	175.331	133.723	7.209	3.674	4.577	149.094	5.15333333333333	-4.85457247666049	3.5993548228834e-81	7.56315917040726e-79	--	-	-	-	--	XP_009792831.1 PREDICTED: glycine-rich cell wall structural protein-like [Nicotiana sylvestris]	-	-	-	-
Unigene0010741	1581	2439	2613	124	116	114	160.738	245.537	223.637	13.476	13.630	12.442	209.970666666667	13.1826666666667	-3.99347365276501	4.35202532085919e-81	9.09164754921603e-79	FLA9	-	-	-	--	PHU12424.1 Fasciclin-like arabinogalactan protein 9 [Capsicum chinense]	-	-	GO:0008184//glycogen phosphorylase activity	GO:0005975//carbohydrate metabolic process
Unigene0063482	172	104	148	1903	1485	1695	3.619	2.167	2.622	42.803	36.114	38.288	2.80266666666667	39.0683333333333	3.80112763734518	4.35533156768061e-81	9.09164754921603e-79	MIK2	-	-	-	--	XP_015088161.1 MDIS1-interacting receptor like kinase 2-like [Solanum pennellii]	-	-	GO:0004672//protein kinase activity;GO:0005515//protein binding;GO:0005524//ATP binding	GO:0006468//protein phosphorylation
Unigene0024506	9	2	5	1124	797	1175	0.277	0.061	0.130	36.990	28.360	38.834	0.156	34.728	7.79840948839063	4.52979859913009e-81	9.42494173886976e-79	LECRKS5	-	-	-	--	TMW94633.1 hypothetical protein EJD97_009987 [Solanum chilense]	-	GO:0005575//cellular_component;GO:0005886//plasma membrane;GO:0016020//membrane;GO:0016021//integral component of membrane;GO:0031224//intrinsic component of membrane;GO:0071944//cell periphery	GO:0000166//nucleotide binding;GO:0003674//molecular_function;GO:0003824//catalytic activity;GO:0004672//protein kinase activity;GO:0004674//protein serine/threonine kinase activity;GO:0005488//binding;GO:0005524//ATP binding;GO:0016301//kinase activity;GO:0016740//transferase activity;GO:0016772//transferase activity, transferring phosphorus-containing groups;GO:0016773//phosphotransferase activ…	GO:0006464//cellular protein modification process;GO:0006468//protein phosphorylation;GO:0006793//phosphorus metabolic process;GO:0006796//phosphate-containing compound metabolic process;GO:0006807//nitrogen compound metabolic process;GO:0008150//biological_process;GO:0008152//metabolic process;GO:0009987//cellular process;GO:0016310//phosphorylation;GO:0019538//protein metabolic process;GO:00362…
Unigene0004783	56	75	122	1292	1049	1044	2.598	3.445	4.765	64.070	56.245	51.993	3.60266666666667	57.436	3.99481820037912	5.70203429509682e-81	1.18253133387695e-78	At1g77330	Metabolism;Metabolism;Metabolism	Global and overview maps;Global and overview maps;Amino acid metabolism	K05933;K05933;K05933	--	KAH0747380.1 hypothetical protein KY285_009037 [Solanum tuberosum]	ko01100//Metabolic pathways;ko01110//Biosynthesis of secondary metabolites;ko00270//Cysteine and methionine metabolism	-	GO:0016491//oxidoreductase activity	-
Unigene0070373	1024	1219	1379	53	35	64	12.387	14.601	14.042	0.685	0.489	0.831	13.6766666666667	0.668333333333333	-4.35500501243762	8.26097655459466e-81	1.7076618677855e-78	LAF3	-	-	-	--	XP_006351062.1 PREDICTED: putative amidohydrolase YtcJ [Solanum tuberosum]	-	-	GO:0000034//adenine deaminase activity;GO:0004151//dihydroorotase activity;GO:0004157//dihydropyrimidinase activity;GO:0008448//N-acetylglucosamine-6-phosphate deacetylase activity;GO:0008798//beta-aspartyl-peptidase activity;GO:0008892//guanine deaminase activity;GO:0009039//urease activity;GO:0016151//nickel cation binding;GO:0016787//hydrolase activity;GO:0050480//imidazolonepropionase activity	GO:0006040//amino sugar metabolic process;GO:0006147//guanine catabolic process;GO:0006168//adenine salvage;GO:0006508//proteolysis;GO:0006548//histidine catabolic process;GO:0008152//metabolic process;GO:0009220//pyrimidine ribonucleotide biosynthetic process;GO:0019627//urea metabolic process
Unigene0041669	398	245	675	6614	6310	8651	19.512	11.893	27.857	346.593	357.521	455.277	19.754	386.463666666667	4.29011606551351	9.96023355312525e-81	2.05225938466142e-78	TOGT1	Metabolism;Metabolism	Global and overview maps;Biosynthesis of other secondary metabolites	K23260;K23260	--	BAG80536.1 UDP-glucose:glucosyltransferase [Lycium barbarum]	ko01110//Biosynthesis of secondary metabolites;ko00999//Biosynthesis of various plant secondary metabolites	-	GO:0008194//UDP-glycosyltransferase activity	-
Unigene0051207	15701	16915	17140	1296	766	1155	178.073	189.961	163.644	15.711	10.041	14.062	177.226	13.2713333333333	-3.73920504388775	1.03168846468374e-80	2.11888842482207e-78	REC2	-	-	-	--	KAH0654653.1 hypothetical protein KY289_032331 [Solanum tuberosum]	-	-	-	GO:0001101//response to acid chemical;GO:0007049//cell cycle;GO:0007275//multicellular organism development;GO:0008150//biological_process;GO:0009719//response to endogenous stimulus;GO:0009725//response to hormone;GO:0009737//response to abscisic acid;GO:0009987//cellular process;GO:0010033//response to organic substance;GO:0032501//multicellular organismal process;GO:0032502//developmental proc…
Unigene0070163	8	4	11	994	658	736	0.565	0.280	0.654	74.984	53.669	55.759	0.499666666666667	61.4706666666667	6.94278834391134	1.77082009909931e-80	3.62522746204035e-78	--	-	-	-	--	XP_019231790.1 PREDICTED: uncharacterized protein LOC109212596 [Nicotiana attenuata]	-	-	-	-
Unigene0049098	24	6	9	1109	731	1022	1.128	0.279	0.356	55.728	39.717	51.576	0.587666666666667	49.007	6.38184595474985	2.80821132337861e-80	5.73055123515608e-78	WAK2	-	-	-	--	KAH0723913.1 hypothetical protein KY289_006957 [Solanum tuberosum]	-	-	GO:0004672//protein kinase activity;GO:0005509//calcium ion binding;GO:0005524//ATP binding;GO:0030247//polysaccharide binding	GO:0006468//protein phosphorylation
Unigene0017635	61	54	117	1398	1023	1088	2.935	2.573	4.739	71.900	56.887	56.196	3.41566666666667	61.661	4.17411919184213	3.47494807541657e-80	7.06846626407738e-78	At5g35735	-	-	-	--	XP_019261049.1 PREDICTED: cytochrome b561 and DOMON domain-containing protein At5g47530-like [Nicotiana attenuata]	-	-	-	-
Unigene0001264	1540	906	1197	19	19	19	169.048	98.477	110.612	2.229	2.410	2.239	126.045666666667	2.29266666666667	-5.78077609516026	1.1060272969561e-79	2.24262885167519e-77	EARLI1	-	-	-	--	XP_033510938.1 14 kDa proline-rich protein DC2.15-like [Nicotiana tomentosiformis]	-	-	-	-
Unigene0078351	6	2	16	665	885	900	0.160	0.053	0.359	18.924	27.230	25.721	0.190666666666667	23.9583333333333	6.97333109371543	1.16297925316069e-79	2.35062105048364e-77	SaurJH1_0937	-	-	-	--	XP_027774299.1 uncharacterized protein LOC107022018 isoform X1 [Solanum pennellii]	-	-	GO:0003824//catalytic activity;GO:0016491//oxidoreductase activity;GO:0018580//nitronate monooxygenase activity	-
Unigene0036720	21346	22298	21003	1993	1383	1593	939.378	971.649	778.079	93.750	70.340	75.255	896.368666666667	79.7816666666667	-3.48996305183882	1.17814116017846e-79	2.37373074007096e-77	PSBO	Metabolism;Metabolism	Global and overview maps;Energy metabolism	K02716;K02716	--	AFH58000.1 chloroplast PsbO4 precursor [Nicotiana benthamiana]	ko01100//Metabolic pathways;ko00195//Photosynthesis	GO:0009654//photosystem II oxygen evolving complex	GO:0010242//oxygen evolving activity	GO:0010207//photosystem II assembly;GO:0042549//photosystem II stabilization
Unigene0074382	1658	2548	2543	122	79	94	58.342	88.780	75.329	4.589	3.213	3.551	74.1503333333333	3.78433333333333	-4.2923421026517	1.7245627158361e-79	3.46370533097328e-77	HIPP32	-	-	-	--	PHT41146.1 hypothetical protein CQW23_20000 [Capsicum baccatum]	-	GO:0005575//cellular_component;GO:0005622//intracellular anatomical structure;GO:0005737//cytoplasm;GO:0005911//cell-cell junction;GO:0009506//plasmodesma;GO:0030054//cell junction;GO:0055044//symplast	GO:0003674//molecular_function;GO:0005488//binding;GO:0043167//ion binding;GO:0043169//cation binding;GO:0046872//metal ion binding;GO:0046914//transition metal ion binding	GO:0006810//transport;GO:0006811//ion transport;GO:0006812//cation transport;GO:0006873//cellular ion homeostasis;GO:0006875//cellular metal ion homeostasis;GO:0008150//biological_process;GO:0009987//cellular process;GO:0019725//cellular homeostasis;GO:0030001//metal ion transport;GO:0030003//cellular cation homeostasis;GO:0042592//homeostatic process;GO:0046916//cellular transition metal ion hom…
Unigene0070400	88	119	116	984	982	1079	3.780	5.062	4.195	45.182	48.752	49.756	4.34566666666667	47.8966666666667	3.4622758338594	2.86061914165801e-79	5.72735533053718e-77	gpmA1	Metabolism;Metabolism;Metabolism;Metabolism;Metabolism;Metabolism	Global and overview maps;Global and overview maps;Global and overview maps;Global and overview maps;Carbohydrate metabolism;Amino acid metabolism	K01834;K01834;K01834;K01834;K01834;K01834	--	XP_009605249.1 2,3-bisphosphoglycerate-dependent phosphoglycerate mutase [Nicotiana tomentosiformis]	ko01100//Metabolic pathways;ko01110//Biosynthesis of secondary metabolites;ko01200//Carbon metabolism;ko01230//Biosynthesis of amino acids;ko00010//Glycolysis / Gluconeogenesis;ko00260//Glycine, serine and threonine metabolism	-	GO:0003674//molecular_function;GO:0003824//catalytic activity;GO:0004619//phosphoglycerate mutase activity;GO:0016853//isomerase activity;GO:0016866//intramolecular transferase activity;GO:0016868//intramolecular transferase activity, phosphotransferases	GO:0000160//phosphorelay signal transduction system;GO:0005975//carbohydrate metabolic process;GO:0005996//monosaccharide metabolic process;GO:0006006//glucose metabolic process;GO:0006082//organic acid metabolic process;GO:0006090//pyruvate metabolic process;GO:0006091//generation of precursor metabolites and energy;GO:0006094//gluconeogenesis;GO:0006096//glycolytic process;GO:0006139//nucleobas…
Unigene0061940	3	15	11	1241	876	718	0.079	0.392	0.244	35.008	26.719	20.341	0.238333333333333	27.356	6.8427327430814	3.03969752999587e-79	6.06681700124692e-77	GLR2.9	-	-	-	--	XP_015168917.1 PREDICTED: glutamate receptor 2.9-like [Solanum tuberosum]	-	GO:0016020//membrane	GO:0004970//ionotropic glutamate receptor activity;GO:0015276//ligand-gated ion channel activity	-
Unigene0040948	43	54	102	982	1354	1209	1.752	2.179	3.499	42.776	63.771	52.889	2.47666666666667	53.1453333333333	4.42347139979122	3.20025000236057e-79	6.36729741094665e-77	MIMI_L728	-	-	-	--	KAH0738955.1 hypothetical protein KY290_037660 [Solanum tuberosum]	-	-	-	-
Unigene0017195	490	614	854	5127	3882	4949	11.925	14.796	17.496	133.371	109.187	129.291	14.739	123.949666666667	3.07204384160716	3.9511257467652e-79	7.83676866183946e-77	ogdh	Metabolism;Metabolism;Metabolism;Metabolism	Global and overview maps;Global and overview maps;Global and overview maps;Carbohydrate metabolism	K00164;K00164;K00164;K00164	--	KAH0682080.1 hypothetical protein KY289_019832 [Solanum tuberosum]	ko01100//Metabolic pathways;ko01110//Biosynthesis of secondary metabolites;ko01200//Carbon metabolism;ko00020//Citrate cycle (TCA cycle)	GO:0045250//cytosolic pyruvate dehydrogenase complex;GO:0045252//oxoglutarate dehydrogenase complex	GO:0004591//oxoglutarate dehydrogenase (succinyl-transferring) activity;GO:0004739//pyruvate dehydrogenase (acetyl-transferring) activity;GO:0016624//oxidoreductase activity, acting on the aldehyde or oxo group of donors, disulfide as acceptor	GO:0006086//acetyl-CoA biosynthetic process from pyruvate;GO:0006099//tricarboxylic acid cycle;GO:0006554//lysine catabolic process;GO:0006568//tryptophan metabolic process
Unigene0022443	242	112	276	7146	3926	4599	9.670	4.431	9.284	305.213	181.304	197.268	7.795	227.928333333333	4.86988744125196	1.17329816139302e-78	2.31992383042146e-76	PT1	-	-	-	--	AIU41746.1 phosphorus transporter PT1 [Lycium barbarum]	-	GO:0005887//integral component of plasma membrane;GO:0016021//integral component of membrane	GO:0008028//monocarboxylic acid transmembrane transporter activity;GO:0015114//phosphate ion transmembrane transporter activity;GO:0015295//solute:proton symporter activity;GO:0022857//transmembrane transporter activity;GO:0042910//xenobiotic transmembrane transporter activity;GO:0051119//sugar transmembrane transporter activity	GO:0006810//transport;GO:0006817//phosphate ion transport;GO:0008643//carbohydrate transport;GO:0015718//monocarboxylic acid transport;GO:0042908//xenobiotic transport;GO:0055085//transmembrane transport
Unigene0046030	3439	3283	3324	148	60	113	175.426	165.826	142.738	8.070	3.537	6.188	161.33	5.93166666666667	-4.76543340148282	1.81618417052725e-78	3.57996327458604e-76	NDF5	-	-	-	--	XP_006366889.1 PREDICTED: protein NDH-DEPENDENT CYCLIC ELECTRON FLOW 5 [Solanum tuberosum]	-	-	-	-
Unigene0047770	1	10	6	932	795	1268	0.043	0.430	0.219	43.215	39.857	59.047	0.230666666666667	47.373	7.68211168930043	2.18195948941842e-78	4.28768508556457e-76	INV1	Metabolism;Metabolism;Metabolism;Metabolism	Global and overview maps;Global and overview maps;Carbohydrate metabolism;Carbohydrate metabolism	K01193;K01193;K01193;K01193	--	XP_019254594.1 PREDICTED: beta-fructofuranosidase, insoluble isoenzyme 1 [Nicotiana attenuata]	ko01100//Metabolic pathways;ko01110//Biosynthesis of secondary metabolites;ko00500//Starch and sucrose metabolism;ko00052//Galactose metabolism	-	-	-
Unigene0073136	342	459	574	3192	3927	3420	4.483	5.957	6.333	44.721	59.488	48.121	5.591	50.7766666666667	3.18298743948391	2.91272465844422e-78	5.70607241704082e-76	At3g03300	-	-	-	--	XP_015169590.1 PREDICTED: endoribonuclease Dicer homolog 2-like isoform X1 [Solanum tuberosum]	-	GO:0005658//alpha DNA polymerase:primase complex	GO:0003676//nucleic acid binding;GO:0003677//DNA binding;GO:0003688//DNA replication origin binding;GO:0003690//double-stranded DNA binding;GO:0004525//ribonuclease III activity;GO:0005515//protein binding;GO:0005524//ATP binding;GO:0016787//hydrolase activity;GO:0016818//hydrolase activity, acting on acid anhydrides, in phosphorus-containing anhydrides;GO:0016887//ATP hydrolysis activity	GO:0006139//nucleobase-containing compound metabolic process;GO:0006260//DNA replication;GO:0006268//DNA unwinding involved in DNA replication;GO:0006281//DNA repair;GO:0006310//DNA recombination;GO:0006396//RNA processing
Unigene0027906	102	104	153	1015	874	1138	2.487	2.511	3.141	26.455	24.630	29.787	2.713	26.9573333333333	3.31271683692331	4.01953943022088e-78	7.85018516697249e-76	XTH30	-	-	-	--	XP_016437377.1 PREDICTED: probable xyloglucan endotransglucosylase/hydrolase protein 30 [Nicotiana tabacum]	-	GO:0005618//cell wall;GO:0048046//apoplast	GO:0004553//hydrolase activity, hydrolyzing O-glycosyl compounds;GO:0016762//xyloglucan:xyloglucosyl transferase activity	GO:0005975//carbohydrate metabolic process;GO:0006073//cellular glucan metabolic process
Unigene0009503	3217	2964	3262	333	260	291	81.814	74.640	69.836	9.052	7.642	7.944	75.43	8.21266666666667	-3.19921577723577	5.50559717169385e-78	1.07195828968625e-75	ABCG7	-	-	-	--	PHT33449.1 ABC transporter G family member 7 [Capsicum baccatum]	-	GO:0005575//cellular_component;GO:0005622//intracellular anatomical structure;GO:0005737//cytoplasm;GO:0005886//plasma membrane;GO:0005887//integral component of plasma membrane;GO:0009380//excinuclease repair complex;GO:0009507//chloroplast;GO:0009526//plastid envelope;GO:0009536//plastid;GO:0009898//cytoplasmic side of plasma membrane;GO:0009941//chloroplast envelope;GO:0016020//membrane;GO:001…	GO:0000166//nucleotide binding;GO:0003674//molecular_function;GO:0003824//catalytic activity;GO:0003924//GTPase activity;GO:0005215//transporter activity;GO:0005260//intracellularly ATP-gated chloride channel activity;GO:0005319//lipid transporter activity;GO:0005488//binding;GO:0005524//ATP binding;GO:0005525//GTP binding;GO:0009381//excinuclease ABC activity;GO:0015220//choline transmembrane tr…	GO:0000910//cytokinesis;GO:0006281//DNA repair;GO:0006289//nucleotide-excision repair;GO:0006310//DNA recombination;GO:0006810//transport;GO:0006817//phosphate ion transport;GO:0006824//cobalt ion transport;GO:0006869//lipid transport;GO:0007601//visual perception;GO:0008150//biological_process;GO:0008272//sulfate transport;GO:0015675//nickel cation transport;GO:0015689//molybdate ion transport;G…
Unigene0075875	4	5	9	830	755	672	0.176	0.217	0.333	38.965	38.323	31.683	0.242	36.3236666666667	7.22975898407813	6.54050504464141e-78	1.26957583897021e-75	ERF071	-	-	-	ERF	KAH0637091.1 hypothetical protein KY289_037006 [Solanum tuberosum]	-	GO:0005575//cellular_component;GO:0005622//intracellular anatomical structure;GO:0005634//nucleus;GO:0030176//integral component of endoplasmic reticulum membrane;GO:0043226//organelle;GO:0043227//membrane-bounded organelle;GO:0043229//intracellular organelle;GO:0043231//intracellular membrane-bounded organelle	GO:0003674//molecular_function;GO:0003676//nucleic acid binding;GO:0003677//DNA binding;GO:0003700//DNA-binding transcription factor activity;GO:0005488//binding;GO:0030234//enzyme regulator activity;GO:0097159//organic cyclic compound binding;GO:0140110//transcription regulator activity;GO:1901363//heterocyclic compound binding	GO:0000160//phosphorelay signal transduction system;GO:0006139//nucleobase-containing compound metabolic process;GO:0006351//transcription, DNA-templated;GO:0006355//regulation of transcription, DNA-templated;GO:0006725//cellular aromatic compound metabolic process;GO:0006807//nitrogen compound metabolic process;GO:0006950//response to stress;GO:0007154//cell communication;GO:0007165//signal tran…
Unigene0056493	5	9	11	547	600	684	0.209	0.373	0.388	24.472	29.024	30.732	0.323333333333333	28.076	6.4401713520855	1.33189209227519e-77	2.57747433832756e-75	--	-	-	-	--	KAF3634489.1 hypothetical protein FXO37_26473 [Capsicum annuum]	-	GO:0005575//cellular_component;GO:0005622//intracellular anatomical structure;GO:0005737//cytoplasm;GO:0005886//plasma membrane;GO:0012506//vesicle membrane;GO:0016020//membrane;GO:0030139//endocytic vesicle;GO:0030659//cytoplasmic vesicle membrane;GO:0030666//endocytic vesicle membrane;GO:0031090//organelle membrane;GO:0031224//intrinsic component of membrane;GO:0031225//anchored component of me…	GO:0003674//molecular_function;GO:0003824//catalytic activity;GO:0009055//electron transfer activity;GO:0016491//oxidoreductase activity	GO:0006091//generation of precursor metabolites and energy;GO:0008150//biological_process;GO:0008152//metabolic process;GO:0009877//nodulation;GO:0009987//cellular process;GO:0022900//electron transport chain;GO:0044237//cellular metabolic process;GO:0044403//biological process involved in symbiotic interaction;GO:0044419//biological process involved in interspecies interaction between organisms;…
Unigene0045014	945	710	1035	4894	5075	5895	30.920	23.003	28.508	171.164	191.911	207.055	27.477	190.043333333333	2.79003201553911	1.50862444369253e-77	2.91063942669745e-75	CDC48	Genetic Information Processing	Folding, sorting and degradation	K13525	--	XP_006354354.1 PREDICTED: cell division cycle protein 48 homolog [Solanum tuberosum]	ko04141//Protein processing in endoplasmic reticulum	GO:0000502//proteasome complex;GO:0009360//DNA polymerase III complex;GO:0009368//endopeptidase Clp complex;GO:0009376//HslUV protease complex;GO:0009379//Holliday junction helicase complex	GO:0003677//DNA binding;GO:0003678//DNA helicase activity;GO:0003688//DNA replication origin binding;GO:0003723//RNA binding;GO:0003724//RNA helicase activity;GO:0003887//DNA-directed DNA polymerase activity;GO:0004127//cytidylate kinase activity;GO:0004176//ATP-dependent peptidase activity;GO:0004222//metalloendopeptidase activity;GO:0004252//serine-type endopeptidase activity;GO:0005198//struct…	GO:0002949//tRNA threonylcarbamoyladenosine modification;GO:0006139//nucleobase-containing compound metabolic process;GO:0006260//DNA replication;GO:0006270//DNA replication initiation;GO:0006275//regulation of DNA replication;GO:0006281//DNA repair;GO:0006310//DNA recombination;GO:0006355//regulation of transcription, DNA-templated;GO:0006508//proteolysis;GO:0006511//ubiquitin-dependent protein …
Unigene0014712	40	20	33	957	614	882	1.084	0.537	0.753	27.727	19.234	25.664	0.791333333333333	24.2083333333333	4.93507441842471	1.63804789678669e-77	3.15079255264697e-75	CYP81F3	-	-	-	--	XP_006362077.2 PREDICTED: isoflavone 2'-hydroxylase-like [Solanum tuberosum]	-	GO:0005575//cellular_component;GO:0016020//membrane;GO:0016021//integral component of membrane;GO:0031224//intrinsic component of membrane	GO:0003674//molecular_function;GO:0003824//catalytic activity;GO:0004497//monooxygenase activity;GO:0005488//binding;GO:0005506//iron ion binding;GO:0016491//oxidoreductase activity;GO:0016705//oxidoreductase activity, acting on paired donors, with incorporation or reduction of molecular oxygen;GO:0016709//oxidoreductase activity, acting on paired donors, with incorporation or reduction of molecu…	GO:0006082//organic acid metabolic process;GO:0006725//cellular aromatic compound metabolic process;GO:0006790//sulfur compound metabolic process;GO:0006807//nitrogen compound metabolic process;GO:0006950//response to stress;GO:0006952//defense response;GO:0008150//biological_process;GO:0008152//metabolic process;GO:0009058//biosynthetic process;GO:0009605//response to external stimulus;GO:000960…
Unigene0029406	53	17	29	1201	1140	1026	1.210	0.384	0.557	29.308	30.079	25.145	0.717	28.1773333333333	5.29641815414817	1.72124493540584e-77	3.30085007672949e-75	At1g74360	-	-	-	--	XP_009795911.1 PREDICTED: probable LRR receptor-like serine/threonine-protein kinase At1g74360 [Nicotiana sylvestris]	-	-	GO:0004672//protein kinase activity;GO:0005515//protein binding;GO:0005524//ATP binding;GO:0016709//oxidoreductase activity, acting on paired donors, with incorporation or reduction of molecular oxygen, NAD(P)H as one donor, and incorporation of one atom of oxygen	GO:0006468//protein phosphorylation;GO:0006744//ubiquinone biosynthetic process
Unigene0027818	305	229	343	2573	2151	1973	11.100	8.253	10.509	100.095	90.475	77.082	9.954	89.2173333333333	3.16397573511113	1.81054908760187e-77	3.46168286214521e-75	HIPP05	-	-	-	--	KAF3671546.1 hypothetical protein FXO38_06541, partial [Capsicum annuum]	-	-	GO:0046872//metal ion binding	-
Unigene0021585	1657	1611	2184	197	144	164	94.171	90.658	104.487	11.967	9.458	10.005	96.4386666666667	10.4766666666667	-3.20243193337514	3.07532611883592e-77	5.86227135730674e-75	NRP1	-	-	-	--	KAH0668423.1 hypothetical protein KY289_022916 [Solanum tuberosum]	-	-	-	-
Unigene0075605	44	59	108	935	1037	1051	1.806	2.399	3.733	41.032	49.205	46.320	2.646	45.519	4.10458389691509	3.29121066796331e-77	6.25506868083247e-75	FAP2	-	-	-	--	XP_006353847.1 PREDICTED: fatty-acid-binding protein 2 [Solanum tuberosum]	-	GO:0005575//cellular_component;GO:0005622//intracellular anatomical structure;GO:0005737//cytoplasm;GO:0009507//chloroplast;GO:0009532//plastid stroma;GO:0009536//plastid;GO:0009570//chloroplast stroma;GO:0043226//organelle;GO:0043227//membrane-bounded organelle;GO:0043229//intracellular organelle;GO:0043231//intracellular membrane-bounded organelle	GO:0003674//molecular_function;GO:0003824//catalytic activity;GO:0005488//binding;GO:0005504//fatty acid binding;GO:0008289//lipid binding;GO:0016853//isomerase activity;GO:0016872//intramolecular lyase activity;GO:0031406//carboxylic acid binding;GO:0033293//monocarboxylic acid binding;GO:0036094//small molecule binding;GO:0043167//ion binding;GO:0043168//anion binding;GO:0043177//organic acid b…	GO:0006082//organic acid metabolic process;GO:0006629//lipid metabolic process;GO:0006631//fatty acid metabolic process;GO:0008150//biological_process;GO:0008152//metabolic process;GO:0009987//cellular process;GO:0019752//carboxylic acid metabolic process;GO:0032787//monocarboxylic acid metabolic process;GO:0043436//oxoacid metabolic process;GO:0044237//cellular metabolic process;GO:0044238//prim…
Unigene0075052	1317	1380	1379	8983	7193	9116	49.781	51.651	43.879	362.943	314.227	369.892	48.437	349.020666666667	2.84913104772945	3.85096505830465e-77	7.29712033726609e-75	APS1	Metabolism;Metabolism;Metabolism;Metabolism;Metabolism;Metabolism	Global and overview maps;Global and overview maps;Nucleotide metabolism;Energy metabolism;Metabolism of other amino acids;Biosynthesis of other secondary metabolites	K13811;K13811;K13811;K13811;K13811;K13811	--	XP_015069834.1 ATP sulfurylase 1, chloroplastic-like [Solanum pennellii]	ko01100//Metabolic pathways;ko01110//Biosynthesis of secondary metabolites;ko00230//Purine metabolism;ko00920//Sulfur metabolism;ko00450//Selenocompound metabolism;ko00261//Monobactam biosynthesis	-	GO:0004781//sulfate adenylyltransferase (ATP) activity	-
Unigene0075720	25	27	53	609	668	614	0.944	1.010	1.685	24.585	29.157	24.892	1.213	26.2113333333333	4.43353928781148	6.54847826833434e-77	1.23717660055879e-74	ABHD17A	-	-	-	--	TMW96022.1 hypothetical protein EJD97_008034 [Solanum chilense]	-	GO:0031225//anchored component of membrane	GO:0008236//serine-type peptidase activity;GO:0016787//hydrolase activity	GO:0006508//proteolysis;GO:0010215//cellulose microfibril organization
Unigene0028745	6	16	28	642	557	648	0.245	0.647	0.962	28.004	26.270	28.387	0.618	27.5536666666667	5.47849366789447	6.9801691531603e-77	1.3148325729095e-74	CYP71D55	-	-	-	--	KAH0729162.1 hypothetical protein KY289_000350 [Solanum tuberosum]	-	-	GO:0005506//iron ion binding;GO:0016705//oxidoreductase activity, acting on paired donors, with incorporation or reduction of molecular oxygen;GO:0020037//heme binding	-
Unigene0010857	760	772	902	29	38	32	52.542	52.848	52.495	2.143	3.036	2.375	52.6283333333333	2.518	-4.38548951922415	7.30178731658781e-77	1.37135750699856e-74	IAA14	Environmental Information Processing	Signal transduction	K14484	--	XP_009591035.1 auxin-responsive protein IAA7-like [Nicotiana tomentosiformis]	ko04075//Plant hormone signal transduction	-	-	-
Unigene0075358	831	730	876	3928	4223	4234	36.995	32.180	32.829	186.918	217.279	202.342	34.0013333333333	202.179666666667	2.57197468516714	7.68550842356874e-77	1.43917926562287e-74	NOP5-2	Genetic Information Processing	Translation	K14565	--	KAF3671501.1 Nucleolar protein 58 [Capsicum annuum]	ko03008//Ribosome biogenesis in eukaryotes	GO:0005575//cellular_component;GO:0005622//intracellular anatomical structure;GO:0005634//nucleus;GO:0005730//nucleolus;GO:0005732//sno(s)RNA-containing ribonucleoprotein complex;GO:0016020//membrane;GO:0016021//integral component of membrane;GO:0030684//preribosome;GO:0031428//box C/D RNP complex;GO:0031974//membrane-enclosed lumen;GO:0031981//nuclear lumen;GO:0032040//small-subunit processome;G…	GO:0003674//molecular_function;GO:0003676//nucleic acid binding;GO:0003723//RNA binding;GO:0004190//aspartic-type endopeptidase activity;GO:0005375//copper ion transmembrane transporter activity;GO:0005488//binding;GO:0016989//sigma factor antagonist activity;GO:0030515//snoRNA binding;GO:0097159//organic cyclic compound binding;GO:1901363//heterocyclic compound binding	GO:0000154//rRNA modification;GO:0006139//nucleobase-containing compound metabolic process;GO:0006270//DNA replication initiation;GO:0006364//rRNA processing;GO:0006396//RNA processing;GO:0006725//cellular aromatic compound metabolic process;GO:0006807//nitrogen compound metabolic process;GO:0008150//biological_process;GO:0008152//metabolic process;GO:0009451//RNA modification;GO:0009987//cellula…
Unigene0069386	28	41	58	817	667	1070	1.110	1.609	1.935	34.612	30.553	45.525	1.55133333333333	36.8966666666667	4.57190987050891	7.87692619636982e-77	1.47069834918027e-74	At2g48020	-	-	-	--	XP_015086434.1 sugar transporter ERD6-like 7 [Solanum pennellii]	-	GO:0000325//plant-type vacuole;GO:0005575//cellular_component;GO:0005622//intracellular anatomical structure;GO:0005737//cytoplasm;GO:0005773//vacuole;GO:0005774//vacuolar membrane;GO:0005887//integral component of plasma membrane;GO:0009507//chloroplast;GO:0009536//plastid;GO:0009705//plant-type vacuole membrane;GO:0016020//membrane;GO:0016021//integral component of membrane;GO:0031090//organell…	GO:0003674//molecular_function;GO:0005215//transporter activity;GO:0005351//carbohydrate:proton symporter activity;GO:0005355//glucose transmembrane transporter activity;GO:0005402//carbohydrate:cation symporter activity;GO:0008324//cation transmembrane transporter activity;GO:0015075//ion transmembrane transporter activity;GO:0015078//proton transmembrane transporter activity;GO:0015144//carbohy…	GO:0000041//transition metal ion transport;GO:0006810//transport;GO:0006811//ion transport;GO:0006812//cation transport;GO:0006829//zinc ion transport;GO:0008150//biological_process;GO:0008643//carbohydrate transport;GO:0008645//hexose transmembrane transport;GO:0015749//monosaccharide transmembrane transport;GO:0030001//metal ion transport;GO:0034219//carbohydrate transmembrane transport;GO:0034…
Unigene0013100	3020	2696	2472	69	88	133	168.696	149.120	116.242	4.120	5.681	7.975	144.686	5.92533333333333	-4.60988520539857	1.1309641402464e-76	2.10544517196514e-74	POR1	Metabolism;Metabolism;Metabolism	Global and overview maps;Global and overview maps;Metabolism of cofactors and vitamins	K00218;K00218;K00218	--	XP_006358983.1 PREDICTED: protochlorophyllide reductase-like [Solanum tuberosum]	ko01100//Metabolic pathways;ko01110//Biosynthesis of secondary metabolites;ko00860//Porphyrin metabolism	-	GO:0004316//3-oxoacyl-[acyl-carrier-protein] reductase (NADPH) activity;GO:0008667//2,3-dihydro-2,3-dihydroxybenzoate dehydrogenase activity;GO:0008678//2-deoxy-D-gluconate 3-dehydrogenase activity;GO:0016491//oxidoreductase activity;GO:0016630//protochlorophyllide reductase activity;GO:0051287//NAD binding	GO:0000272//polysaccharide catabolic process;GO:0006633//fatty acid biosynthetic process;GO:0015995//chlorophyll biosynthetic process
Unigene0010326	264	220	273	1835	2348	1931	10.734	8.857	9.344	79.748	110.332	84.280	9.645	91.4533333333333	3.2451826115605	1.43814022789006e-76	2.66949014662695e-74	ALAAT2	Metabolism;Metabolism;Metabolism;Metabolism;Metabolism;Metabolism;Metabolism	Global and overview maps;Global and overview maps;Global and overview maps;Energy metabolism;Global and overview maps;Amino acid metabolism;Amino acid metabolism	K00814;K00814;K00814;K00814;K00814;K00814;K00814	--	XP_009627254.1 alanine aminotransferase 2-like [Nicotiana tomentosiformis]	ko01100//Metabolic pathways;ko01200//Carbon metabolism;ko01230//Biosynthesis of amino acids;ko00710//Carbon fixation in photosynthetic organisms;ko01210//2-Oxocarboxylic acid metabolism;ko00250//Alanine, aspartate and glutamate metabolism;ko00220//Arginine biosynthesis	GO:0005737//cytoplasm	GO:0003824//catalytic activity;GO:0004400//histidinol-phosphate transaminase activity;GO:0004838//L-tyrosine:2-oxoglutarate aminotransferase activity;GO:0009016//succinyldiaminopimelate transaminase activity;GO:0030170//pyridoxal phosphate binding;GO:0047688//aspartate 4-decarboxylase activity;GO:0048472//threonine-phosphate decarboxylase activity	GO:0000105//histidine biosynthetic process;GO:0006531//aspartate metabolic process;GO:0006559//L-phenylalanine catabolic process;GO:0006572//tyrosine catabolic process;GO:0009058//biosynthetic process;GO:0009236//cobalamin biosynthetic process;GO:0019877//diaminopimelate biosynthetic process;GO:0042398//cellular modified amino acid biosynthetic process
Unigene0007229	1	3	3	3250	2654	5049	0.047	0.140	0.119	163.577	144.430	255.211	0.102	187.739333333333	10.845946073844	1.59728289907087e-76	2.95627347726872e-74	CYP71D55	-	-	-	--	XP_009764618.1 PREDICTED: cytochrome P450 71D7-like isoform X1 [Nicotiana sylvestris]	-	-	GO:0005506//iron ion binding;GO:0016705//oxidoreductase activity, acting on paired donors, with incorporation or reduction of molecular oxygen;GO:0020037//heme binding	-
Unigene0022027	43	41	29	1531	811	1151	3.049	2.879	1.731	116.051	66.468	87.620	2.553	90.0463333333333	5.14040208824871	1.89192707235035e-76	3.4914554447073e-74	--	-	-	-	--	XP_009778117.1 PREDICTED: uncharacterized protein LOC104227552 [Nicotiana sylvestris]	-	-	-	-
Unigene0066869	209	126	303	3090	2592	2347	7.366	4.397	8.990	116.410	105.580	88.797	6.91766666666667	103.595666666667	3.90453434918544	2.26499344516668e-76	4.1678497880599e-74	WRKY6	-	-	-	--	XP_019231167.1 PREDICTED: probable WRKY transcription factor 31 [Nicotiana attenuata]	-	GO:0005575//cellular_component;GO:0005622//intracellular anatomical structure;GO:0005634//nucleus;GO:0043226//organelle;GO:0043227//membrane-bounded organelle;GO:0043229//intracellular organelle;GO:0043231//intracellular membrane-bounded organelle	GO:0003674//molecular_function;GO:0003676//nucleic acid binding;GO:0003677//DNA binding;GO:0003700//DNA-binding transcription factor activity;GO:0005488//binding;GO:0043565//sequence-specific DNA binding;GO:0097159//organic cyclic compound binding;GO:0140110//transcription regulator activity;GO:1901363//heterocyclic compound binding	GO:0006139//nucleobase-containing compound metabolic process;GO:0006351//transcription, DNA-templated;GO:0006355//regulation of transcription, DNA-templated;GO:0006725//cellular aromatic compound metabolic process;GO:0006807//nitrogen compound metabolic process;GO:0008150//biological_process;GO:0008152//metabolic process;GO:0009058//biosynthetic process;GO:0009059//macromolecule biosynthetic proc…
Unigene0002139	561	225	638	9946	9147	8989	12.631	5.016	12.092	239.366	238.018	217.260	9.913	231.548	4.54584575508185	2.34166606256334e-76	4.29651858418682e-74	GINT1	-	-	-	--	KAG5574823.1 hypothetical protein H5410_054957 [Solanum commersonii]	-	GO:0016021//integral component of membrane	GO:0004553//hydrolase activity, hydrolyzing O-glycosyl compounds;GO:0016757//glycosyltransferase activity	GO:0005975//carbohydrate metabolic process
Unigene0073740	81	30	48	2073	1496	1457	3.899	1.430	1.945	106.673	83.235	75.296	2.42466666666667	88.4013333333333	5.18820979937379	2.3598023746099e-76	4.3173533789271e-74	ATL6	-	-	-	--	XP_006344460.1 PREDICTED: E3 ubiquitin-protein ligase ATL6-like [Solanum tuberosum]	-	GO:0000109//nucleotide-excision repair complex;GO:0005680//anaphase-promoting complex;GO:0005886//plasma membrane	GO:0008270//zinc ion binding;GO:0046872//metal ion binding;GO:0061630//ubiquitin protein ligase activity;GO:0097602//cullin family protein binding	GO:0006289//nucleotide-excision repair;GO:0006897//endocytosis;GO:0007342//fusion of sperm to egg plasma membrane involved in single fertilization;GO:0031145//anaphase-promoting complex-dependent catabolic process;GO:0060478//acrosomal vesicle exocytosis
Unigene0038175	19500	20378	18121	1457	1069	1597	2604.326	2694.895	2037.330	207.999	165.005	228.960	2445.517	200.654666666667	-3.60735287892371	4.65151934045333e-76	8.48575740309405e-74	--	-	-	-	--	AFX66986.1 photosystem II 5 kDa protein [Solanum tuberosum]	-	-	-	-
Unigene0026497	746	936	1010	9	5	14	16.406	20.383	18.699	0.212	0.127	0.331	18.496	0.223333333333333	-6.3718708978767	4.716952612138e-76	8.58054111170292e-74	LTPG1	-	-	-	--	KAF3649699.1 Non-specific lipid transfer protein GPI-anchored 1 [Capsicum annuum]	-	-	-	-
Unigene0008449	866	885	1102	46	24	45	16.703	16.903	17.893	0.948	0.535	0.932	17.1663333333333	0.805	-4.41444932435425	5.32050476797616e-76	9.65088027257853e-74	ABCG32	-	-	-	--	XP_016479944.1 PREDICTED: ABC transporter G family member 32-like isoform X1 [Nicotiana tabacum]	-	GO:0005575//cellular_component;GO:0005887//integral component of plasma membrane;GO:0009380//excinuclease repair complex;GO:0009898//cytoplasmic side of plasma membrane;GO:0016020//membrane;GO:0016021//integral component of membrane;GO:0043190//ATP-binding cassette (ABC) transporter complex;GO:0055051//ATP-binding cassette (ABC) transporter complex, integrated substrate binding;GO:0055052//ATP-bi…	GO:0003678//DNA helicase activity;GO:0003924//GTPase activity;GO:0005319//lipid transporter activity;GO:0005524//ATP binding;GO:0005525//GTP binding;GO:0009378//four-way junction helicase activity;GO:0009381//excinuclease ABC activity;GO:0015220//choline transmembrane transporter activity;GO:0015221//lipopolysaccharide transmembrane transporter activity;GO:0015412//ABC-type molybdate transporter …	GO:0000910//cytokinesis;GO:0006260//DNA replication;GO:0006281//DNA repair;GO:0006289//nucleotide-excision repair;GO:0006310//DNA recombination;GO:0006810//transport;GO:0006817//phosphate ion transport;GO:0006824//cobalt ion transport;GO:0006869//lipid transport;GO:0007601//visual perception;GO:0008150//biological_process;GO:0008272//sulfate transport;GO:0015675//nickel cation transport;GO:001568…
Unigene0053157	54	63	34	1138	1418	1135	1.371	1.584	0.727	30.882	41.606	30.933	1.22733333333333	34.4736666666667	4.81189572281843	5.43006955537592e-76	9.8216383082862e-74	EIX1	Organismal Systems	Environmental adaptation	K13466	--	KAH0655011.1 hypothetical protein KY285_029893 [Solanum tuberosum]	ko04626//Plant-pathogen interaction	-	GO:0005515//protein binding	-
Unigene0005832	46	76	75	2306	1064	1914	2.183	3.572	2.997	117.002	58.370	97.528	2.91733333333333	90.9666666666667	4.96261584625631	9.5327399566866e-76	1.71934982312273e-73	TAP1	Metabolism;Metabolism;Metabolism	Global and overview maps;Global and overview maps;Biosynthesis of other secondary metabolites	K00430;K00430;K00430	--	XP_006347168.1 PREDICTED: suberization-associated anionic peroxidase [Solanum tuberosum]	ko01100//Metabolic pathways;ko01110//Biosynthesis of secondary metabolites;ko00940//Phenylpropanoid biosynthesis	GO:0005575//cellular_component;GO:0005576//extracellular region	GO:0003674//molecular_function;GO:0003824//catalytic activity;GO:0004601//peroxidase activity;GO:0005488//binding;GO:0016209//antioxidant activity;GO:0016491//oxidoreductase activity;GO:0016684//oxidoreductase activity, acting on peroxide as acceptor;GO:0020037//heme binding;GO:0043167//ion binding;GO:0043169//cation binding;GO:0046872//metal ion binding;GO:0046906//tetrapyrrole binding;GO:009715…	GO:0006950//response to stress;GO:0006979//response to oxidative stress;GO:0008150//biological_process;GO:0008152//metabolic process;GO:0009056//catabolic process;GO:0009636//response to toxic substance;GO:0009987//cellular process;GO:0016999//antibiotic metabolic process;GO:0017001//antibiotic catabolic process;GO:0042221//response to chemical;GO:0042743//hydrogen peroxide metabolic process;GO:0…
Unigene0039300	1773	1424	1292	57	44	46	67.509	53.689	41.413	2.320	1.936	1.880	54.2036666666667	2.04533333333333	-4.72798256034115	1.01548252656893e-75	1.82637687857601e-73	ICR2	-	-	-	--	XP_015058318.1 interactor of constitutive active ROPs 3-like isoform X1 [Solanum pennellii]	-	-	GO:0005524//ATP binding	GO:0007059//chromosome segregation;GO:0030261//chromosome condensation
Unigene0022633	1997	2542	2973	173	98	157	66.602	83.947	83.468	6.167	3.777	5.621	78.0056666666667	5.18833333333333	-3.91023585526008	1.20035915595868e-75	2.15280188004442e-73	KCS20	Metabolism;Metabolism;Organismal Systems;Metabolism	Global and overview maps;Global and overview maps;Environmental adaptation;Lipid metabolism	K15397;K15397;K15397;K15397	--	XP_009601634.1 3-ketoacyl-CoA synthase 20-like [Nicotiana tomentosiformis]	ko01100//Metabolic pathways;ko01110//Biosynthesis of secondary metabolites;ko04626//Plant-pathogen interaction;ko00062//Fatty acid elongation	GO:0016020//membrane	GO:0004315//3-oxoacyl-[acyl-carrier-protein] synthase activity;GO:0015643//toxic substance binding;GO:0016747//acyltransferase activity, transferring groups other than amino-acyl groups	GO:0006633//fatty acid biosynthetic process;GO:0009636//response to toxic substance;GO:0031342//negative regulation of cell killing
Unigene0063859	8876	9921	9475	1037	805	949	229.507	254.011	206.241	28.661	24.056	26.341	229.919666666667	26.3526666666667	-3.12510901243556	2.14214780304492e-75	3.83107489674899e-73	GAPA	Metabolism;Metabolism;Metabolism	Global and overview maps;Global and overview maps;Energy metabolism	K05298;K05298;K05298	--	BAP91041.1 glyceraldehyde 3-phosphate dehydrogenase-A [Nicotiana benthamiana]	ko01100//Metabolic pathways;ko01200//Carbon metabolism;ko00710//Carbon fixation in photosynthetic organisms	GO:0005575//cellular_component;GO:0005622//intracellular anatomical structure;GO:0005737//cytoplasm;GO:0009507//chloroplast;GO:0009536//plastid;GO:0043226//organelle;GO:0043227//membrane-bounded organelle;GO:0043229//intracellular organelle;GO:0043231//intracellular membrane-bounded organelle;GO:0099080//supramolecular complex	GO:0000166//nucleotide binding;GO:0003674//molecular_function;GO:0003824//catalytic activity;GO:0005488//binding;GO:0005515//protein binding;GO:0016491//oxidoreductase activity;GO:0016620//oxidoreductase activity, acting on the aldehyde or oxo group of donors, NAD or NADP as acceptor;GO:0016903//oxidoreductase activity, acting on the aldehyde or oxo group of donors;GO:0019899//enzyme binding;GO:0…	GO:0005975//carbohydrate metabolic process;GO:0005996//monosaccharide metabolic process;GO:0006006//glucose metabolic process;GO:0006094//gluconeogenesis;GO:0006096//glycolytic process;GO:0008150//biological_process;GO:0008152//metabolic process;GO:0008615//pyridoxine biosynthetic process;GO:0009058//biosynthetic process;GO:0009987//cellular process;GO:0015977//carbon fixation;GO:0015979//photosy…
Unigene0074719	92	60	119	918	1151	1095	6.540	4.223	7.121	69.754	94.562	83.559	5.96133333333333	82.625	3.79287141634829	2.3791615918377e-75	4.24303810165609e-73	--	-	-	-	--	OIT28617.1 hypothetical protein A4A49_36202, partial [Nicotiana attenuata]	-	GO:0019031//viral envelope	GO:0046789//host cell surface receptor binding	GO:0019064//fusion of virus membrane with host plasma membrane
Unigene0072784	908	1099	1576	6418	7342	7742	27.570	33.043	40.284	208.304	257.650	252.351	33.6323333333333	239.435	2.83171327890501	4.77823870050351e-75	8.49445628693071e-73	HSP68	Genetic Information Processing	Folding, sorting and degradation	K04043	--	TMX03239.1 hypothetical protein EJD97_017525 [Solanum chilense]	ko03018//RNA degradation	GO:0005575//cellular_component;GO:0005622//intracellular anatomical structure;GO:0005737//cytoplasm;GO:0005739//mitochondrion;GO:0043226//organelle;GO:0043227//membrane-bounded organelle;GO:0043229//intracellular organelle;GO:0043231//intracellular membrane-bounded organelle	GO:0000166//nucleotide binding;GO:0003674//molecular_function;GO:0004856//xylulokinase activity;GO:0005488//binding;GO:0005515//protein binding;GO:0005524//ATP binding;GO:0016773//phosphotransferase activity, alcohol group as acceptor;GO:0016887//ATP hydrolysis activity;GO:0017076//purine nucleotide binding;GO:0030554//adenyl nucleotide binding;GO:0032553//ribonucleotide binding;GO:0032555//purin…	GO:0005975//carbohydrate metabolic process;GO:0005997//xylulose metabolic process;GO:0006457//protein folding;GO:0006950//response to stress;GO:0008150//biological_process;GO:0008360//regulation of cell shape;GO:0009987//cellular process;GO:0042732//D-xylose metabolic process;GO:0043093//FtsZ-dependent cytokinesis
Unigene0059148	1800	2057	2111	156	126	102	40.168	45.453	39.656	3.721	3.250	2.443	41.759	3.138	-3.73416990678046	4.78970567162173e-75	8.49445628693071e-73	AGO4	-	-	-	--	XP_016578032.1 PREDICTED: protein argonaute 4 [Capsicum annuum]	-	-	GO:0003676//nucleic acid binding;GO:0005515//protein binding	-
Unigene0054471	310	278	422	1747	1617	1753	10.083	8.954	11.555	60.739	60.786	61.209	10.1973333333333	60.9113333333333	2.57851875727842	4.80824640790845e-75	8.50365089718654e-73	CBP60B	-	-	-	--	PHT90597.1 Calmodulin-binding protein 60 C [Capsicum annuum]	-	-	GO:0005516//calmodulin binding;GO:0008839//4-hydroxy-tetrahydrodipicolinate reductase	GO:0009089//lysine biosynthetic process via diaminopimelate
Unigene0072520	20601	17856	24354	2713	1933	2585	504.698	433.159	502.264	71.045	54.731	67.983	480.040333333333	64.5863333333333	-2.89385480357833	6.7305804178428e-75	1.18704319679561e-72	AGT1	Metabolism;Metabolism;Metabolism;Metabolism;Cellular Processes;Metabolism;Metabolism	Global and overview maps;Global and overview maps;Global and overview maps;Carbohydrate metabolism;Transport and catabolism;Amino acid metabolism;Amino acid metabolism	K00830;K00830;K00830;K00830;K00830;K00830;K00830	--	PHT66912.1 Serine--glyoxylate aminotransferase [Capsicum annuum]	ko01100//Metabolic pathways;ko01110//Biosynthesis of secondary metabolites;ko01200//Carbon metabolism;ko00630//Glyoxylate and dicarboxylate metabolism;ko04146//Peroxisome;ko00260//Glycine, serine and threonine metabolism;ko00250//Alanine, aspartate and glutamate metabolism	GO:0005575//cellular_component;GO:0005576//extracellular region;GO:0005622//intracellular anatomical structure;GO:0005737//cytoplasm;GO:0005777//peroxisome;GO:0005886//plasma membrane;GO:0009507//chloroplast;GO:0009532//plastid stroma;GO:0009536//plastid;GO:0009570//chloroplast stroma;GO:0016020//membrane;GO:0042579//microbody;GO:0043226//organelle;GO:0043227//membrane-bounded organelle;GO:004322…	GO:0003674//molecular_function;GO:0003824//catalytic activity;GO:0004648//O-phospho-L-serine:2-oxoglutarate aminotransferase activity;GO:0004760//serine-pyruvate transaminase activity;GO:0008453//alanine-glyoxylate transaminase activity;GO:0008483//transaminase activity;GO:0016740//transferase activity;GO:0016769//transferase activity, transferring nitrogenous groups;GO:0016829//lyase activity;GO…	GO:0001505//regulation of neurotransmitter levels;GO:0006082//organic acid metabolic process;GO:0006520//cellular amino acid metabolic process;GO:0006544//glycine metabolic process;GO:0006545//glycine biosynthetic process;GO:0006564//L-serine biosynthetic process;GO:0006807//nitrogen compound metabolic process;GO:0008150//biological_process;GO:0008152//metabolic process;GO:0008652//cellular amino…
Unigene0003906	1151	1032	1406	71	65	98	92.317	81.961	94.932	6.087	6.025	8.438	89.7366666666667	6.85	-3.71152170187386	7.31866743116795e-75	1.28719590609835e-72	HMGIY2	-	-	-	--	TMW93771.1 hypothetical protein EJD97_011179 [Solanum chilense]	-	GO:0000786//nucleosome	GO:0003677//DNA binding	GO:0006334//nucleosome assembly
Unigene0053958	772	1502	1418	17	11	17	76.032	146.478	117.565	1.790	1.252	1.797	113.358333333333	1.613	-6.13500020338111	8.0237497910697e-75	1.40731708456701e-72	--	-	-	-	--	PHT98730.1 hypothetical protein BC332_32389 [Capsicum chinense]	-	-	-	-
Unigene0030443	3624	3714	3374	304	241	288	246.864	250.514	193.479	22.135	18.973	21.060	230.285666666667	20.7226666666667	-3.4741430471442	1.17726620583648e-74	2.05918090091201e-72	MET1	-	-	-	--	XP_019244047.1 PREDICTED: uncharacterized protein LOC109223980 [Nicotiana attenuata]	-	GO:0019867//outer membrane	GO:0005198//structural molecule activity;GO:0005515//protein binding	-
Unigene0040396	40076	37225	33759	2935	1904	2467	1286.906	1183.632	912.579	100.742	70.662	85.041	1127.70566666667	85.4816666666667	-3.72163172346697	1.26717226462665e-74	2.21036503408903e-72	LHCB4.1	Metabolism;Metabolism	Global and overview maps;Energy metabolism	K08915;K08915	--	XP_009588563.1 chlorophyll a-b binding protein CP29.2, chloroplastic [Nicotiana tomentosiformis]	ko01100//Metabolic pathways;ko00196//Photosynthesis - antenna proteins	GO:0005575//cellular_component;GO:0005622//intracellular anatomical structure;GO:0005737//cytoplasm;GO:0009503//thylakoid light-harvesting complex;GO:0009507//chloroplast;GO:0009521//photosystem;GO:0009522//photosystem I;GO:0009523//photosystem II;GO:0009534//chloroplast thylakoid;GO:0009535//chloroplast thylakoid membrane;GO:0009536//plastid;GO:0009579//thylakoid;GO:0016020//membrane;GO:0016021/…	GO:0003674//molecular_function;GO:0005488//binding;GO:0016168//chlorophyll binding;GO:0043167//ion binding;GO:0043168//anion binding;GO:0043169//cation binding;GO:0046872//metal ion binding;GO:0046906//tetrapyrrole binding;GO:0097159//organic cyclic compound binding;GO:1901363//heterocyclic compound binding	GO:0006091//generation of precursor metabolites and energy;GO:0006464//cellular protein modification process;GO:0006807//nitrogen compound metabolic process;GO:0008150//biological_process;GO:0008152//metabolic process;GO:0009765//photosynthesis, light harvesting;GO:0009987//cellular process;GO:0015979//photosynthesis;GO:0018298//protein-chromophore linkage;GO:0019538//protein metabolic process;GO…
Unigene0029745	193	216	247	1313	1541	1460	10.096	11.189	10.877	73.419	93.168	81.988	10.7206666666667	82.8583333333333	2.95025217845122	1.33465707854683e-74	2.32171986002512e-72	AKR4C10	Metabolism;Metabolism;Metabolism;Metabolism;Metabolism;Metabolism;Metabolism	Global and overview maps;Global and overview maps;Carbohydrate metabolism;Carbohydrate metabolism;Lipid metabolism;Carbohydrate metabolism;Carbohydrate metabolism	K00002;K00002;K00002;K00002;K00002;K00002;K00002	--	XP_019250452.1 PREDICTED: aldo-keto reductase family 4 member C10-like [Nicotiana attenuata]	ko01100//Metabolic pathways;ko01110//Biosynthesis of secondary metabolites;ko00010//Glycolysis / Gluconeogenesis;ko00620//Pyruvate metabolism;ko00561//Glycerolipid metabolism;ko00040//Pentose and glucuronate interconversions;ko00053//Ascorbate and aldarate metabolism	-	GO:0047834//D-threo-aldose 1-dehydrogenase activity	-
Unigene0003781	32	20	51	753	569	673	1.857	1.149	2.491	46.707	38.161	41.923	1.83233333333333	42.2636666666667	4.52766405275187	1.35435007627616e-74	2.34955751107222e-72	--	-	-	-	--	PHT82594.1 hypothetical protein T459_15609 [Capsicum annuum]	-	-	-	-
Unigene0073259	953	1184	1250	6150	5401	6345	30.195	37.147	33.341	208.287	197.779	215.811	33.561	207.292333333333	2.62680915085913	1.62004804039343e-74	2.80285920205894e-72	4CL1	Metabolism;Metabolism;Metabolism;Metabolism	Global and overview maps;Global and overview maps;Biosynthesis of other secondary metabolites;Metabolism of cofactors and vitamins	K01904;K01904;K01904;K01904	--	QDL52638.1 4-coumarate-CoA ligase [Lycium chinense]	ko01100//Metabolic pathways;ko01110//Biosynthesis of secondary metabolites;ko00940//Phenylpropanoid biosynthesis;ko00130//Ubiquinone and other terpenoid-quinone biosynthesis	-	GO:0000166//nucleotide binding;GO:0003674//molecular_function;GO:0003824//catalytic activity;GO:0003987//acetate-CoA ligase activity;GO:0004043//L-aminoadipate-semialdehyde dehydrogenase activity;GO:0005488//binding;GO:0005524//ATP binding;GO:0008668//(2,3-dihydroxybenzoyl)adenylate synthase activity;GO:0008756//o-succinylbenzoate-CoA ligase activity;GO:0016207//4-coumarate-CoA ligase activity;GO…	GO:0006725//cellular aromatic compound metabolic process;GO:0008150//biological_process;GO:0008152//metabolic process;GO:0009234//menaquinone biosynthetic process;GO:0009698//phenylpropanoid metabolic process;GO:0009987//cellular process;GO:0019287//isopentenyl diphosphate biosynthetic process, mevalonate pathway;GO:0019290//siderophore biosynthetic process;GO:0019350//teichoic acid biosynthetic …
Unigene0067305	2	8	2	922	999	1115	0.092	0.363	0.077	45.104	52.841	54.779	0.177333333333333	50.908	8.16528483296476	1.69360757963992e-74	2.92218448185675e-72	MIMI_L728	-	-	-	--	XP_019250545.1 PREDICTED: uncharacterized protein LOC109229530 [Nicotiana attenuata]	-	-	-	-
Unigene0037794	2354	1553	2575	134	150	155	28.231	18.442	25.996	1.718	2.079	1.995	24.223	1.93066666666667	-3.64920654596103	3.14854244103814e-74	5.4178756793518e-72	--	Metabolism;Metabolism;Metabolism	Global and overview maps;Global and overview maps;Metabolism of terpenoids and polyketides	K04121;K04121;K04121	--	XP_016473918.1 PREDICTED: ent-kaur-16-ene synthase, chloroplastic-like isoform X2 [Nicotiana tabacum]	ko01100//Metabolic pathways;ko01110//Biosynthesis of secondary metabolites;ko00904//Diterpenoid biosynthesis	-	-	-
Unigene0072745	7297	5835	7745	33397	29314	33746	165.604	131.125	147.967	810.165	768.879	822.134	148.232	800.392666666667	2.43285102197142	4.5017199402256e-74	7.72548531413163e-72	AAE3	Metabolism;Metabolism	Global and overview maps;Carbohydrate metabolism	K22133;K22133	--	XP_006353296.1 PREDICTED: oxalate--CoA ligase-like [Solanum tuberosum]	ko01100//Metabolic pathways;ko00630//Glyoxylate and dicarboxylate metabolism	-	GO:0003987//acetate-CoA ligase activity;GO:0004043//L-aminoadipate-semialdehyde dehydrogenase activity;GO:0008668//(2,3-dihydroxybenzoyl)adenylate synthase activity;GO:0008756//o-succinylbenzoate-CoA ligase activity;GO:0030729//acetoacetate-CoA ligase activity;GO:0047473//D-alanine [D-alanyl carrier protein] ligase activity;GO:0050218//propionate-CoA ligase activity	GO:0009234//menaquinone biosynthetic process;GO:0019287//isopentenyl diphosphate biosynthetic process, mevalonate pathway;GO:0019290//siderophore biosynthetic process;GO:0019350//teichoic acid biosynthetic process;GO:0019427//acetyl-CoA biosynthetic process from acetate;GO:0019878//lysine biosynthetic process via aminoadipic acid
Unigene0024755	46170	44860	42031	3920	2725	3834	4380.754	4214.711	3357.200	397.572	298.822	390.513	3984.22166666667	362.302333333333	-3.45903191329176	4.85341634695213e-74	8.30664817144484e-72	PSBQ2	Metabolism;Metabolism	Global and overview maps;Energy metabolism	K08901;K08901	--	XP_009791746.1 PREDICTED: oxygen-evolving enhancer protein 3-2, chloroplastic-like [Nicotiana sylvestris]	ko01100//Metabolic pathways;ko00195//Photosynthesis	GO:0005575//cellular_component;GO:0005576//extracellular region;GO:0005622//intracellular anatomical structure;GO:0005737//cytoplasm;GO:0009507//chloroplast;GO:0009521//photosystem;GO:0009523//photosystem II;GO:0009532//plastid stroma;GO:0009534//chloroplast thylakoid;GO:0009535//chloroplast thylakoid membrane;GO:0009536//plastid;GO:0009570//chloroplast stroma;GO:0009579//thylakoid;GO:0009654//ph…	GO:0003674//molecular_function;GO:0005488//binding;GO:0005509//calcium ion binding;GO:0043167//ion binding;GO:0043169//cation binding;GO:0046872//metal ion binding	GO:0008150//biological_process;GO:0008152//metabolic process;GO:0009987//cellular process;GO:0015979//photosynthesis;GO:0044237//cellular metabolic process
Unigene0040314	697	944	892	20	21	17	30.220	40.528	32.557	0.927	1.052	0.791	34.435	0.923333333333333	-5.22088029636378	5.11950358064453e-74	8.73856713062938e-72	XTH32	-	-	-	--	XP_006354379.1 PREDICTED: probable xyloglucan endotransglucosylase/hydrolase protein 32 [Solanum tuberosum]	-	GO:0005575//cellular_component;GO:0005576//extracellular region;GO:0005618//cell wall;GO:0030312//external encapsulating structure;GO:0048046//apoplast;GO:0071944//cell periphery	GO:0003674//molecular_function;GO:0003824//catalytic activity;GO:0004553//hydrolase activity, hydrolyzing O-glycosyl compounds;GO:0016740//transferase activity;GO:0016757//glycosyltransferase activity;GO:0016758//hexosyltransferase activity;GO:0016762//xyloglucan:xyloglucosyl transferase activity;GO:0016787//hydrolase activity;GO:0016798//hydrolase activity, acting on glycosyl bonds;GO:0046527//g…	GO:0005975//carbohydrate metabolic process;GO:0005976//polysaccharide metabolic process;GO:0006073//cellular glucan metabolic process;GO:0008150//biological_process;GO:0008152//metabolic process;GO:0009056//catabolic process;GO:0009987//cellular process;GO:0010383//cell wall polysaccharide metabolic process;GO:0010410//hemicellulose metabolic process;GO:0010411//xyloglucan metabolic process;GO:00…
Unigene0078996	195	111	148	1860	1839	1729	11.220	6.324	7.168	114.393	122.288	106.791	8.23733333333333	114.490666666667	3.79690881346353	9.03473079039725e-74	1.53803005337704e-71	WRKY15	-	-	-	WRKY	PHT55134.1 hypothetical protein CQW23_03620 [Capsicum baccatum]	-	-	GO:0003700//DNA-binding transcription factor activity;GO:0043565//sequence-specific DNA binding	GO:0006355//regulation of transcription, DNA-templated
Unigene0046299	3	4	6	799	939	911	0.076	0.100	0.128	21.577	27.417	24.707	0.101333333333333	24.567	7.92146906053142	9.25816558561848e-74	1.57186369734709e-71	R1B-12	-	-	-	--	KAH0637615.1 hypothetical protein KY289_037530 [Solanum tuberosum]	-	-	GO:0005524//ATP binding;GO:0009378//four-way junction helicase activity;GO:0016887//ATP hydrolysis activity;GO:0043531//ADP binding	GO:0006281//DNA repair;GO:0006310//DNA recombination
Unigene0064074	79	78	150	1070	968	1298	3.064	2.995	4.897	44.354	43.385	54.035	3.652	47.258	3.69379990404971	1.28471035820176e-73	2.17539731611675e-71	TMN1	-	-	-	--	XP_015077636.1 transmembrane 9 superfamily member 1-like [Solanum pennellii]	-	GO:0016021//integral component of membrane	-	-
Unigene0054390	35	11	44	1068	796	801	1.357	0.422	1.436	44.271	35.676	33.345	1.07166666666667	37.764	5.13908344252542	2.65287099386871e-73	4.48018542274888e-71	--	-	-	-	--	XP_009622920.1 putative WEB family protein At1g65010, chloroplastic isoform X1 [Nicotiana tomentosiformis]	-	-	GO:0005524//ATP binding	GO:0007059//chromosome segregation;GO:0030261//chromosome condensation
Unigene0037984	103	95	160	893	941	1079	4.642	4.239	6.070	43.016	49.010	52.198	4.98366666666667	48.0746666666667	3.26999737262933	3.08953671616016e-73	5.20382602234088e-71	DDB_G0268948	-	-	-	--	XP_016490466.1 PREDICTED: putative methyltransferase DDB_G0268948 [Nicotiana tabacum]	-	-	GO:0008168//methyltransferase activity;GO:0008171//O-methyltransferase activity	GO:0009102//biotin biosynthetic process
Unigene0060050	248	143	148	2965	2638	2856	8.606	4.914	4.324	109.986	105.804	106.396	5.948	107.395333333333	4.1743828474104	7.12460266612569e-73	1.19685805421343e-70	--	-	-	-	--	PHT32714.1 hypothetical protein CQW23_29051, partial [Capsicum baccatum]	-	-	-	-
Unigene0017565	1982	2122	2330	185	176	128	30.796	32.648	30.477	3.073	3.161	2.135	31.307	2.78966666666667	-3.48832061666694	9.96713239438429e-73	1.66996680338331e-70	AIR9	-	-	-	--	KAH0771970.1 hypothetical protein KY290_015951 [Solanum tuberosum]	-	GO:0005575//cellular_component;GO:0005622//intracellular anatomical structure;GO:0005737//cytoplasm;GO:0005856//cytoskeleton;GO:0005874//microtubule;GO:0005881//cytoplasmic microtubule;GO:0005886//plasma membrane;GO:0005911//cell-cell junction;GO:0005938//cell cortex;GO:0009506//plasmodesma;GO:0009524//phragmoplast;GO:0009574//preprophase band;GO:0015630//microtubule cytoskeleton;GO:0016020//memb…	GO:0005515//protein binding	GO:0007049//cell cycle;GO:0007275//multicellular organism development;GO:0008150//biological_process;GO:0009653//anatomical structure morphogenesis;GO:0009719//response to endogenous stimulus;GO:0009725//response to hormone;GO:0009733//response to auxin;GO:0009791//post-embryonic development;GO:0009987//cellular process;GO:0010015//root morphogenesis;GO:0010033//response to organic substance;GO:0…
Unigene0073768	2034	1907	1979	140	79	98	208.477	193.543	170.754	15.338	9.358	10.783	190.924666666667	11.8263333333333	-4.01292875368328	1.25234565248825e-72	2.0927649082053e-70	ndhM	-	-	-	--	KAF3682816.1 NAD(P)H-quinone oxidoreductase subunit M, chloroplastic [Capsicum annuum]	-	GO:0005575//cellular_component;GO:0005622//intracellular anatomical structure;GO:0005737//cytoplasm;GO:0009507//chloroplast;GO:0009534//chloroplast thylakoid;GO:0009535//chloroplast thylakoid membrane;GO:0009536//plastid;GO:0009579//thylakoid;GO:0010598//NAD(P)H dehydrogenase complex (plastoquinone);GO:0016020//membrane;GO:0031976//plastid thylakoid;GO:0031984//organelle subcompartment;GO:0032991…	GO:0003674//molecular_function;GO:0003824//catalytic activity;GO:0005488//binding;GO:0016491//oxidoreductase activity;GO:0016651//oxidoreductase activity, acting on NAD(P)H;GO:0016655//oxidoreductase activity, acting on NAD(P)H, quinone or similar compound as acceptor;GO:0048038//quinone binding	GO:0008150//biological_process;GO:0008152//metabolic process;GO:0009987//cellular process;GO:0010257//NADH dehydrogenase complex assembly;GO:0010258//NADH dehydrogenase complex (plastoquinone) assembly;GO:0016043//cellular component organization;GO:0022607//cellular component assembly;GO:0034622//cellular protein-containing complex assembly;GO:0043933//protein-containing complex subunit organizat…
Unigene0061778	1446	1555	1539	116	77	92	137.201	146.096	122.927	11.765	8.444	9.371	135.408	9.86	-3.77958152004145	1.47521965147315e-72	2.45875091020923e-70	--	-	-	-	--	XP_006358465.1 PREDICTED: uncharacterized protein LOC102586861 [Solanum tuberosum]	-	-	-	-
Unigene0026386	13	5	6	632	536	546	0.375	0.143	0.146	19.473	17.856	16.895	0.221333333333333	18.0746666666667	6.35160449013707	1.63693936701147e-72	2.72116594305186e-70	KIP1	-	-	-	--	XP_015072347.1 kinase-interacting protein 1-like [Solanum pennellii]	-	-	GO:0003779//actin binding	-
Unigene0026860	1279	1438	1657	152	133	138	75.210	83.730	82.025	9.554	9.039	8.711	80.3216666666667	9.10133333333333	-3.14163938655092	1.91459746229366e-72	3.17444247993002e-70	OsI_027381	-	-	-	--	XP_016443673.1 PREDICTED: ACT domain-containing protein DS12, chloroplastic-like [Nicotiana tabacum]	-	-	GO:0008773//[protein-PII] uridylyltransferase activity	GO:0018177//protein uridylylation
Unigene0079673	3	10	5	998	1020	632	0.094	0.310	0.132	33.368	36.874	21.221	0.178666666666667	30.4876666666667	7.41481142962449	2.71057425515621e-72	4.48251536824119e-70	CLH2	Metabolism;Metabolism;Metabolism	Global and overview maps;Global and overview maps;Metabolism of cofactors and vitamins	K08099;K08099;K08099	--	XP_009777295.1 PREDICTED: chlorophyllase-1-like isoform X1 [Nicotiana sylvestris]	ko01100//Metabolic pathways;ko01110//Biosynthesis of secondary metabolites;ko00860//Porphyrin metabolism	-	GO:0003847//1-alkyl-2-acetylglycerophosphocholine esterase activity;GO:0047746//chlorophyllase activity	GO:0015996//chlorophyll catabolic process;GO:0016042//lipid catabolic process
Unigene0078701	726	920	1314	5624	5395	5535	39.650	49.752	60.411	328.312	340.526	324.499	49.9376666666667	331.112333333333	2.7291204313596	6.08835069292209e-72	1.00423085988851e-69	FBA3	Metabolism;Metabolism;Metabolism;Metabolism;Metabolism;Metabolism;Metabolism;Metabolism	Global and overview maps;Global and overview maps;Global and overview maps;Global and overview maps;Carbohydrate metabolism;Energy metabolism;Carbohydrate metabolism;Carbohydrate metabolism	K01623;K01623;K01623;K01623;K01623;K01623;K01623;K01623	--	KAG5603935.1 hypothetical protein H5410_025427 [Solanum commersonii]	ko01100//Metabolic pathways;ko01110//Biosynthesis of secondary metabolites;ko01200//Carbon metabolism;ko01230//Biosynthesis of amino acids;ko00010//Glycolysis / Gluconeogenesis;ko00710//Carbon fixation in photosynthetic organisms;ko00051//Fructose and mannose metabolism;ko00030//Pentose phosphate pathway	GO:0005575//cellular_component;GO:0005622//intracellular anatomical structure;GO:0005737//cytoplasm;GO:0005739//mitochondrion;GO:0009507//chloroplast;GO:0009532//plastid stroma;GO:0009534//chloroplast thylakoid;GO:0009536//plastid;GO:0009570//chloroplast stroma;GO:0009579//thylakoid;GO:0010287//plastoglobule;GO:0031976//plastid thylakoid;GO:0031984//organelle subcompartment;GO:0043226//organelle;…	GO:0003674//molecular_function;GO:0003824//catalytic activity;GO:0004332//fructose-bisphosphate aldolase activity;GO:0016829//lyase activity;GO:0016830//carbon-carbon lyase activity;GO:0016832//aldehyde-lyase activity	GO:0005975//carbohydrate metabolic process;GO:0005996//monosaccharide metabolic process;GO:0006006//glucose metabolic process;GO:0006082//organic acid metabolic process;GO:0006090//pyruvate metabolic process;GO:0006091//generation of precursor metabolites and energy;GO:0006094//gluconeogenesis;GO:0006096//glycolytic process;GO:0006139//nucleobase-containing compound metabolic process;GO:0006163//…
Unigene0014009	1001	996	1056	21	13	39	19.090	18.808	16.953	0.428	0.287	0.798	18.2836666666667	0.504333333333333	-5.18003403027458	9.08654540338748e-72	1.49488933525291e-69	NDA1	-	-	-	--	XP_016575747.1 PREDICTED: internal alternative NAD(P)H-ubiquinone oxidoreductase A1, mitochondrial [Capsicum annuum]	-	GO:0005575//cellular_component;GO:0005622//intracellular anatomical structure;GO:0005737//cytoplasm;GO:0005739//mitochondrion;GO:0005740//mitochondrial envelope;GO:0005743//mitochondrial inner membrane;GO:0005759//mitochondrial matrix;GO:0005777//peroxisome;GO:0016020//membrane;GO:0019866//organelle inner membrane;GO:0031090//organelle membrane;GO:0031966//mitochondrial membrane;GO:0031967//organ…	GO:0003674//molecular_function;GO:0003824//catalytic activity;GO:0003959//NADPH dehydrogenase activity;GO:0016491//oxidoreductase activity;GO:0016651//oxidoreductase activity, acting on NAD(P)H;GO:0050451//CoA-disulfide reductase activity	GO:0008150//biological_process;GO:0008152//metabolic process
Unigene0060613	49203	53923	50405	4550	2766	3952	4873.111	5288.205	4202.491	481.689	316.610	420.171	4787.93566666667	406.156666666667	-3.55929553744528	1.02570518399921e-71	1.68310818698098e-69	SEND33	Metabolism;Metabolism	Global and overview maps;Energy metabolism	K02639;K02639	--	XP_009600605.1 ferredoxin [Nicotiana tomentosiformis]	ko01100//Metabolic pathways;ko00195//Photosynthesis	GO:0005575//cellular_component;GO:0005622//intracellular anatomical structure;GO:0005737//cytoplasm;GO:0009507//chloroplast;GO:0009536//plastid;GO:0043226//organelle;GO:0043227//membrane-bounded organelle;GO:0043229//intracellular organelle;GO:0043231//intracellular membrane-bounded organelle	GO:0003674//molecular_function;GO:0003824//catalytic activity;GO:0005488//binding;GO:0009055//electron transfer activity;GO:0016491//oxidoreductase activity;GO:0043167//ion binding;GO:0043169//cation binding;GO:0046872//metal ion binding;GO:0051536//iron-sulfur cluster binding;GO:0051537//2 iron, 2 sulfur cluster binding;GO:0051540//metal cluster binding	GO:0006091//generation of precursor metabolites and energy;GO:0008150//biological_process;GO:0008152//metabolic process;GO:0009987//cellular process;GO:0010124//phenylacetate catabolic process;GO:0022900//electron transport chain;GO:0044237//cellular metabolic process
Unigene0057338	219	258	539	3903	3426	4181	5.430	6.334	11.251	103.444	98.177	111.286	7.67166666666667	104.302333333333	3.76508758560022	1.3276972681589e-71	2.17305474727869e-69	HSF24	-	-	-	--	NP_001308379.1 heat stress transcription factor HsfB1 [Solanum lycopersicum]	-	GO:0005575//cellular_component;GO:0005622//intracellular anatomical structure;GO:0005634//nucleus;GO:0005737//cytoplasm;GO:0043226//organelle;GO:0043227//membrane-bounded organelle;GO:0043229//intracellular organelle;GO:0043231//intracellular membrane-bounded organelle	GO:0003674//molecular_function;GO:0003676//nucleic acid binding;GO:0003677//DNA binding;GO:0003700//DNA-binding transcription factor activity;GO:0005488//binding;GO:0043565//sequence-specific DNA binding;GO:0097159//organic cyclic compound binding;GO:0140110//transcription regulator activity;GO:1901363//heterocyclic compound binding	GO:0006139//nucleobase-containing compound metabolic process;GO:0006275//regulation of DNA replication;GO:0006351//transcription, DNA-templated;GO:0006355//regulation of transcription, DNA-templated;GO:0006725//cellular aromatic compound metabolic process;GO:0006807//nitrogen compound metabolic process;GO:0006950//response to stress;GO:0008150//biological_process;GO:0008152//metabolic process;GO:…
Unigene0017307	70	55	75	997	745	714	1.584	1.232	1.428	24.111	19.480	17.341	1.41466666666667	20.3106666666667	3.8437035340322	1.47052920546601e-71	2.40065778086179e-69	RPP13	-	-	-	--	TMW86919.1 hypothetical protein EJD97_020703 [Solanum chilense]	-	GO:0005737//cytoplasm	GO:0005515//protein binding;GO:0005524//ATP binding;GO:0008134//transcription factor binding;GO:0016887//ATP hydrolysis activity;GO:0043531//ADP binding	GO:0002949//tRNA threonylcarbamoyladenosine modification;GO:0006355//regulation of transcription, DNA-templated;GO:0006400//tRNA modification
Unigene0025729	2015	1534	1534	56	30	65	69.462	52.362	44.516	2.063	1.195	2.405	55.4466666666667	1.88766666666667	-4.87642479708038	1.90135627481402e-71	3.09604990549512e-69	BHLH63	-	-	-	bHLH	KAF3657107.1 Transcription factor bHLH49 [Capsicum annuum]	-	GO:0005575//cellular_component;GO:0005622//intracellular anatomical structure;GO:0005634//nucleus;GO:0043226//organelle;GO:0043227//membrane-bounded organelle;GO:0043229//intracellular organelle;GO:0043231//intracellular membrane-bounded organelle	GO:0003674//molecular_function;GO:0003676//nucleic acid binding;GO:0003677//DNA binding;GO:0003700//DNA-binding transcription factor activity;GO:0005488//binding;GO:0005515//protein binding;GO:0008168//methyltransferase activity;GO:0046983//protein dimerization activity;GO:0097159//organic cyclic compound binding;GO:0140110//transcription regulator activity;GO:1901363//heterocyclic compound bindi…	GO:0000003//reproduction;GO:0003006//developmental process involved in reproduction;GO:0006139//nucleobase-containing compound metabolic process;GO:0006351//transcription, DNA-templated;GO:0006355//regulation of transcription, DNA-templated;GO:0006364//rRNA processing;GO:0006725//cellular aromatic compound metabolic process;GO:0006807//nitrogen compound metabolic process;GO:0007275//multicellular…
Unigene0059911	894	1015	1439	77	83	79	25.065	28.178	33.963	2.308	2.689	2.378	29.0686666666667	2.45833333333333	-3.5637124451201	2.15641282472343e-71	3.5024105031758e-69	ycf2-A	-	-	-	--	XP_009613614.1 uncharacterized protein LOC104106712 [Nicotiana tomentosiformis]	-	GO:0000315//organellar large ribosomal subunit;GO:0022625//cytosolic large ribosomal subunit	GO:0003735//structural constituent of ribosome	GO:0006412//translation
Unigene0000653	44	19	25	1058	680	893	1.950	0.834	0.933	50.118	34.829	42.483	1.239	42.4766666666667	5.09942246328359	2.24788234384495e-71	3.64168379307685e-69	STP14	-	-	-	--	TMX01376.1 hypothetical protein EJD97_024628 [Solanum chilense]	-	GO:0005887//integral component of plasma membrane;GO:0016021//integral component of membrane	GO:0008028//monocarboxylic acid transmembrane transporter activity;GO:0015114//phosphate ion transmembrane transporter activity;GO:0015295//solute:proton symporter activity;GO:0022857//transmembrane transporter activity;GO:0042910//xenobiotic transmembrane transporter activity;GO:0051119//sugar transmembrane transporter activity	GO:0006810//transport;GO:0006817//phosphate ion transport;GO:0006855//xenobiotic transmembrane transport;GO:0008643//carbohydrate transport;GO:0015718//monocarboxylic acid transport;GO:0042908//xenobiotic transport;GO:0055085//transmembrane transport
Unigene0064476	71	35	129	1618	1461	1527	2.538	1.239	3.882	61.820	60.356	58.593	2.553	60.2563333333333	4.56084744310556	4.23747575249759e-71	6.8475026956857e-69	HSR4	-	-	-	--	XP_009603823.1 AAA-ATPase At3g50940-like [Nicotiana tomentosiformis]	-	GO:0000502//proteasome complex;GO:0009379//Holliday junction helicase complex	GO:0003723//RNA binding;GO:0003724//RNA helicase activity;GO:0004222//metalloendopeptidase activity;GO:0004386//helicase activity;GO:0005524//ATP binding;GO:0009378//four-way junction helicase activity;GO:0016887//ATP hydrolysis activity	GO:0006281//DNA repair;GO:0006310//DNA recombination;GO:0006508//proteolysis;GO:0010498//proteasomal protein catabolic process;GO:0019941//modification-dependent protein catabolic process;GO:0051301//cell division
Unigene0079133	312	272	636	4931	3691	4443	14.082	12.156	24.165	237.891	192.533	215.265	16.801	215.229666666667	3.67925793846067	4.6623760255392e-71	7.51504194415266e-69	PDR1	-	-	-	--	XP_019233692.1 PREDICTED: pleiotropic drug resistance protein 1 [Nicotiana attenuata]	-	GO:0005575//cellular_component;GO:0005887//integral component of plasma membrane;GO:0009380//excinuclease repair complex;GO:0009898//cytoplasmic side of plasma membrane;GO:0016020//membrane;GO:0016021//integral component of membrane;GO:0043190//ATP-binding cassette (ABC) transporter complex;GO:0055051//ATP-binding cassette (ABC) transporter complex, integrated substrate binding;GO:0055052//ATP-bi…	GO:0005319//lipid transporter activity;GO:0005524//ATP binding;GO:0009381//excinuclease ABC activity;GO:0015220//choline transmembrane transporter activity;GO:0015221//lipopolysaccharide transmembrane transporter activity;GO:0015412//ABC-type molybdate transporter activity;GO:0015413//ABC-type nickel transporter activity;GO:0015414//ABC-type nitrate transporter activity;GO:0015415//ATPase-coupled…	GO:0000910//cytokinesis;GO:0006289//nucleotide-excision repair;GO:0006810//transport;GO:0006817//phosphate ion transport;GO:0006824//cobalt ion transport;GO:0006869//lipid transport;GO:0007601//visual perception;GO:0008150//biological_process;GO:0008272//sulfate transport;GO:0015675//nickel cation transport;GO:0015689//molybdate ion transport;GO:0015706//nitrate transport;GO:0015716//organic phos…
Unigene0075332	3287	3160	4270	489	355	452	30.184	28.733	33.008	4.800	3.768	4.456	30.6416666666667	4.34133333333333	-2.81928466671178	5.74516406676903e-71	9.23694711623865e-69	--	-	-	-	--	XP_019231079.1 PREDICTED: uncharacterized protein LOC109211934 [Nicotiana attenuata]	-	GO:0009338//exodeoxyribonuclease V complex	GO:0003678//DNA helicase activity;GO:0003700//DNA-binding transcription factor activity;GO:0008854//exodeoxyribonuclease V activity;GO:0043565//sequence-specific DNA binding	GO:0000723//telomere maintenance;GO:0006281//DNA repair;GO:0006310//DNA recombination;GO:0006355//regulation of transcription, DNA-templated
Unigene0027034	2	4	7	916	1094	766	0.163	0.323	0.481	79.839	103.099	67.051	0.322333333333333	83.3296666666667	8.01413300986897	6.9692090996687e-71	1.11767154901186e-68	STH-2	-	-	-	--	KAG5588298.1 hypothetical protein H5410_048732 [Solanum commersonii]	-	GO:0000275//mitochondrial proton-transporting ATP synthase complex, catalytic sector F(1)	GO:0046933//proton-transporting ATP synthase activity, rotational mechanism	GO:0006950//response to stress;GO:0006952//defense response;GO:0008150//biological_process;GO:0009607//response to biotic stimulus;GO:0015986//ATP synthesis coupled proton transport;GO:0050896//response to stimulus
Unigene0031622	45	29	60	618	556	717	2.398	1.530	2.692	35.204	34.245	41.019	2.20666666666667	36.8226666666667	4.0606534878132	9.23837229836253e-71	1.47786102384961e-68	HCR9-0	-	-	-	--	KAH0780682.1 hypothetical protein KY290_000280 [Solanum tuberosum]	-	-	GO:0005515//protein binding	-
Unigene0040403	37051	30812	30592	2886	2014	2704	4918.544	4050.196	3418.715	409.518	308.997	385.335	4129.15166666667	367.95	-3.48826377096917	1.02551047035531e-70	1.63639600567875e-68	PSAG	Metabolism;Metabolism	Global and overview maps;Energy metabolism	K08905;K08905	--	AFW90564.1 photosystem I reaction center V [Solanum tuberosum]	ko01100//Metabolic pathways;ko00195//Photosynthesis	GO:0009522//photosystem I;GO:0016020//membrane	-	GO:0015979//photosynthesis
Unigene0039284	20	12	15	715	518	486	0.915	0.544	0.578	34.978	27.399	23.877	0.679	28.7513333333333	5.4040734774064	1.06675869490334e-70	1.69795981467765e-68	TIFY10A	Environmental Information Processing	Signal transduction	K13464	--	XP_006345256.1 PREDICTED: protein TIFY 10A [Solanum tuberosum]	ko04075//Plant hormone signal transduction	GO:0005575//cellular_component;GO:0005622//intracellular anatomical structure;GO:0005634//nucleus;GO:0043226//organelle;GO:0043227//membrane-bounded organelle;GO:0043229//intracellular organelle;GO:0043231//intracellular membrane-bounded organelle	GO:0003674//molecular_function;GO:0003712//transcription coregulator activity;GO:0003714//transcription corepressor activity;GO:0140110//transcription regulator activity	GO:0006139//nucleobase-containing compound metabolic process;GO:0006351//transcription, DNA-templated;GO:0006355//regulation of transcription, DNA-templated;GO:0006725//cellular aromatic compound metabolic process;GO:0006807//nitrogen compound metabolic process;GO:0006950//response to stress;GO:0008150//biological_process;GO:0008152//metabolic process;GO:0009058//biosynthetic process;GO:0009059//…
Unigene0078986	1012	1574	1343	43	20	39	59.311	91.344	66.260	2.694	1.355	2.454	72.305	2.16766666666667	-5.05988058699827	1.22882399037918e-70	1.95104154163245e-68	10HGO	-	-	-	--	PHT30950.1 putative mannitol dehydrogenase [Capsicum baccatum]	-	GO:0005737//cytoplasm	GO:0000286//alanine dehydrogenase activity;GO:0004024//alcohol dehydrogenase activity, zinc-dependent;GO:0004617//phosphoglycerate dehydrogenase activity;GO:0008270//zinc ion binding;GO:0008743//L-threonine 3-dehydrogenase activity;GO:0016491//oxidoreductase activity;GO:0016655//oxidoreductase activity, acting on NAD(P)H, quinone or similar compound as acceptor;GO:0018467//formaldehyde dehydrogen…	GO:0006113//fermentation;GO:0006522//alanine metabolic process;GO:0006564//L-serine biosynthetic process;GO:0006567//threonine catabolic process;GO:0008152//metabolic process;GO:0009404//toxin metabolic process;GO:0010127//mycothiol-dependent detoxification;GO:0019439//aromatic compound catabolic process;GO:0030494//bacteriochlorophyll biosynthetic process;GO:0046292//formaldehyde metabolic proce…
Unigene0046190	157	148	183	1022	945	971	5.757	5.373	5.649	40.055	40.046	38.219	5.593	39.44	2.81796531627969	2.00541132770951e-70	3.17613254757735e-68	PUX4	Genetic Information Processing	Folding, sorting and degradation	K14012	--	PHU12096.1 Plant UBX domain-containing protein 5 [Capsicum chinense]	ko04141//Protein processing in endoplasmic reticulum	GO:0005575//cellular_component;GO:0005622//intracellular anatomical structure;GO:0005634//nucleus;GO:0005737//cytoplasm;GO:0005829//cytosol;GO:0043226//organelle;GO:0043227//membrane-bounded organelle;GO:0043229//intracellular organelle;GO:0043231//intracellular membrane-bounded organelle	GO:0003674//molecular_function;GO:0005488//binding;GO:0005515//protein binding;GO:0019208//phosphatase regulator activity;GO:0019888//protein phosphatase regulator activity;GO:0019899//enzyme binding;GO:0030234//enzyme regulator activity;GO:0032182//ubiquitin-like protein binding;GO:0043130//ubiquitin binding;GO:0051117//ATPase binding;GO:0098772//molecular function regulator	GO:0000045//autophagosome assembly;GO:0006508//proteolysis;GO:0006511//ubiquitin-dependent protein catabolic process;GO:0006807//nitrogen compound metabolic process;GO:0006914//autophagy;GO:0006996//organelle organization;GO:0006997//nucleus organization;GO:0006998//nuclear envelope organization;GO:0007030//Golgi organization;GO:0007033//vacuole organization;GO:0008150//biological_process;GO:0008…
Unigene0008291	106	83	147	1010	1317	1028	2.884	2.236	3.367	29.371	41.410	30.023	2.829	33.6013333333333	3.57015439982456	4.0577057831533e-70	6.41057101245172e-68	--	-	-	-	--	KAG5618547.1 hypothetical protein H5410_018371 [Solanum commersonii]	-	-	GO:0046872//metal ion binding	-
Unigene0068440	491	481	816	3316	2902	3380	10.610	10.292	14.844	76.596	72.478	78.408	11.9153333333333	75.8273333333333	2.66989867594712	4.26507303538752e-70	6.72150173309537e-68	AIM1	Metabolism;Metabolism;Metabolism;Metabolism;Metabolism	Global and overview maps;Global and overview maps;Global and overview maps;Lipid metabolism;Lipid metabolism	K10527;K10527;K10527;K10527;K10527	--	XP_006352154.1 PREDICTED: peroxisomal fatty acid beta-oxidation multifunctional protein AIM1-like isoform X1 [Solanum tuberosum]	ko01100//Metabolic pathways;ko01110//Biosynthesis of secondary metabolites;ko01212//Fatty acid metabolism;ko00071//Fatty acid degradation;ko00592//alpha-Linolenic acid metabolism	GO:0016507//mitochondrial fatty acid beta-oxidation multienzyme complex	GO:0003824//catalytic activity;GO:0003857//3-hydroxyacyl-CoA dehydrogenase activity;GO:0003860//3-hydroxyisobutyryl-CoA hydrolase activity;GO:0004165//dodecenoyl-CoA delta-isomerase activity;GO:0004300//enoyl-CoA hydratase activity;GO:0008692//3-hydroxybutyryl-CoA epimerase activity;GO:0008935//1,4-dihydroxy-2-naphthoyl-CoA synthase activity;GO:0016491//oxidoreductase activity;GO:0016616//oxidore…	GO:0006631//fatty acid metabolic process;GO:0006635//fatty acid beta-oxidation;GO:0009062//fatty acid catabolic process;GO:0009234//menaquinone biosynthetic process;GO:0010124//phenylacetate catabolic process;GO:0010128//benzoate catabolic process via CoA ligation;GO:0019439//aromatic compound catabolic process
Unigene0075916	5191	4354	6124	509	316	497	153.135	127.184	152.082	16.050	10.774	15.739	144.133666666667	14.1876666666667	-3.34469811345406	4.3803867062056e-70	6.8861842175481e-68	SBT1.7	-	-	-	--	XP_016445807.1 PREDICTED: subtilisin-like protease SBT1.7 [Nicotiana tabacum]	-	-	GO:0008236//serine-type peptidase activity	GO:0006508//proteolysis;GO:0009306//protein secretion
Unigene0014561	24045	22862	18089	1456	919	1107	1190.051	1120.404	753.657	77.027	52.567	58.814	1021.37066666667	62.8026666666667	-4.02353690218939	4.89573435520637e-70	7.67737967801181e-68	CAB6A	Metabolism;Metabolism	Global and overview maps;Energy metabolism	K08907;K08907	--	XP_009792367.1 PREDICTED: chlorophyll a-b binding protein 6A, chloroplastic-like [Nicotiana sylvestris]	ko01100//Metabolic pathways;ko00196//Photosynthesis - antenna proteins	-	-	-
Unigene0032716	3604	2635	3660	353	299	293	91.868	66.509	78.538	9.618	8.809	8.018	78.9716666666667	8.815	-3.16330266355071	5.09586389690215e-70	7.97158384737018e-68	PPC4	Metabolism;Metabolism;Metabolism;Metabolism	Global and overview maps;Global and overview maps;Carbohydrate metabolism;Energy metabolism	K01595;K01595;K01595;K01595	--	KAH0680996.1 hypothetical protein KY284_022081 [Solanum tuberosum]	ko01100//Metabolic pathways;ko01200//Carbon metabolism;ko00620//Pyruvate metabolism;ko00710//Carbon fixation in photosynthetic organisms	GO:0005575//cellular_component;GO:0005622//intracellular anatomical structure;GO:0005737//cytoplasm;GO:0005829//cytosol	GO:0003674//molecular_function;GO:0003824//catalytic activity;GO:0004611//phosphoenolpyruvate carboxykinase activity;GO:0008964//phosphoenolpyruvate carboxylase activity;GO:0016829//lyase activity;GO:0016830//carbon-carbon lyase activity;GO:0016831//carboxy-lyase activity	GO:0006082//organic acid metabolic process;GO:0006091//generation of precursor metabolites and energy;GO:0006099//tricarboxylic acid cycle;GO:0006101//citrate metabolic process;GO:0008150//biological_process;GO:0008152//metabolic process;GO:0009060//aerobic respiration;GO:0009987//cellular process;GO:0015977//carbon fixation;GO:0015979//photosynthesis;GO:0015980//energy derivation by oxidation of…
Unigene0010883	3046	3532	2273	126	120	116	494.464	567.734	310.615	21.863	22.514	20.214	457.604333333333	21.5303333333333	-4.40965815329341	6.44647269088258e-70	1.00596574334096e-67	CAB21	Metabolism;Metabolism	Global and overview maps;Energy metabolism	K08912;K08912	--	XP_009598574.2 chlorophyll a-b binding protein 21, chloroplastic-like [Nicotiana tomentosiformis]	ko01100//Metabolic pathways;ko00196//Photosynthesis - antenna proteins	-	-	-
Unigene0067196	268	291	344	1529	1713	1595	15.182	16.323	16.405	92.585	112.153	96.995	15.97	100.577666666667	2.65487377151389	6.59272065531805e-70	1.02627222171831e-67	RSL1D1	-	-	-	--	KAG5624794.1 hypothetical protein H5410_010012 [Solanum commersonii]	-	GO:0005575//cellular_component;GO:0005622//intracellular anatomical structure;GO:0005634//nucleus;GO:0005730//nucleolus;GO:0031974//membrane-enclosed lumen;GO:0031981//nuclear lumen;GO:0043226//organelle;GO:0043227//membrane-bounded organelle;GO:0043228//non-membrane-bounded organelle;GO:0043229//intracellular organelle;GO:0043231//intracellular membrane-bounded organelle;GO:0043232//intracellula…	-	GO:0008150//biological_process;GO:0010941//regulation of cell death;GO:0042981//regulation of apoptotic process;GO:0043067//regulation of programmed cell death;GO:0048583//regulation of response to stimulus;GO:0050789//regulation of biological process;GO:0050793//regulation of developmental process;GO:0050794//regulation of cellular process;GO:0065007//biological regulation;GO:0080134//regulation…
Unigene0077294	54429	46975	45204	4226	2867	2914	788.062	673.467	550.967	65.403	47.975	45.291	670.832	52.8896666666667	-3.66489372188376	7.14308142286197e-70	1.10923343422141e-67	GDCSP	Metabolism;Metabolism;Metabolism;Metabolism;Metabolism	Global and overview maps;Global and overview maps;Global and overview maps;Carbohydrate metabolism;Amino acid metabolism	K00281;K00281;K00281;K00281;K00281	--	KAG5591315.1 hypothetical protein H5410_041829 [Solanum commersonii]	ko01100//Metabolic pathways;ko01110//Biosynthesis of secondary metabolites;ko01200//Carbon metabolism;ko00630//Glyoxylate and dicarboxylate metabolism;ko00260//Glycine, serine and threonine metabolism	GO:0005575//cellular_component;GO:0005576//extracellular region;GO:0005622//intracellular anatomical structure;GO:0005737//cytoplasm;GO:0005739//mitochondrion;GO:0009507//chloroplast;GO:0009526//plastid envelope;GO:0009532//plastid stroma;GO:0009534//chloroplast thylakoid;GO:0009536//plastid;GO:0009570//chloroplast stroma;GO:0009579//thylakoid;GO:0009941//chloroplast envelope;GO:0031967//organell…	GO:0003674//molecular_function;GO:0003824//catalytic activity;GO:0003961//O-acetylhomoserine aminocarboxypropyltransferase activity;GO:0004124//cysteine synthase activity;GO:0004375//glycine dehydrogenase (decarboxylating) activity;GO:0004837//tyrosine decarboxylase activity;GO:0016491//oxidoreductase activity;GO:0016638//oxidoreductase activity, acting on the CH-NH2 group of donors;GO:0016642//o…	GO:0001505//regulation of neurotransmitter levels;GO:0006082//organic acid metabolic process;GO:0006520//cellular amino acid metabolic process;GO:0006544//glycine metabolic process;GO:0006546//glycine catabolic process;GO:0006807//nitrogen compound metabolic process;GO:0008150//biological_process;GO:0008152//metabolic process;GO:0009056//catabolic process;GO:0009063//cellular amino acid catabolic…
Unigene0055502	27647	21692	23900	2498	1842	1941	2666.285	2071.465	1940.327	257.508	205.308	200.946	2226.02566666667	221.254	-3.33069478473774	9.34171620283368e-70	1.4471250296886e-67	psaD	Metabolism;Metabolism	Global and overview maps;Energy metabolism	K02692;K02692	--	XP_006356675.1 PREDICTED: photosystem I reaction center subunit II, chloroplastic [Solanum tuberosum]	ko01100//Metabolic pathways;ko00195//Photosynthesis	GO:0005575//cellular_component;GO:0005622//intracellular anatomical structure;GO:0005737//cytoplasm;GO:0009507//chloroplast;GO:0009521//photosystem;GO:0009522//photosystem I;GO:0009534//chloroplast thylakoid;GO:0009535//chloroplast thylakoid membrane;GO:0009536//plastid;GO:0009538//photosystem I reaction center;GO:0009579//thylakoid;GO:0016020//membrane;GO:0031976//plastid thylakoid;GO:0031984//o…	-	GO:0008150//biological_process;GO:0008152//metabolic process;GO:0009987//cellular process;GO:0015979//photosynthesis;GO:0044237//cellular metabolic process
Unigene0050384	841	634	827	27	20	28	61.931	46.230	51.267	2.125	1.702	2.213	53.1426666666667	2.01333333333333	-4.722212669262	9.37418197689871e-70	1.44862965559511e-67	--	-	-	-	--	KAF3651617.1 putative UBA and UBX domain-containing protein-like [Capsicum annuum]	-	-	-	-
Unigene0035663	33262	29348	27652	2479	1510	1896	2231.299	1949.429	1561.544	177.757	117.070	136.534	1914.09066666667	143.787	-3.73465401848952	1.91062348769653e-69	2.94541346766737e-67	CAB8	Metabolism;Metabolism	Global and overview maps;Energy metabolism	K08909;K08909	--	XP_009783947.1 PREDICTED: chlorophyll a-b binding protein 8, chloroplastic [Nicotiana sylvestris]	ko01100//Metabolic pathways;ko00196//Photosynthesis - antenna proteins	-	-	-
Unigene0071969	64	95	93	1062	1647	1137	3.784	5.561	4.628	67.111	112.533	72.158	4.65766666666667	83.934	4.17157603664534	2.49081909832187e-69	3.83056691671393e-67	CHIT5B	Metabolism;Metabolism	Global and overview maps;Carbohydrate metabolism	K01183;K01183	--	PHT50011.1 hypothetical protein CQW23_09758 [Capsicum baccatum]	ko01100//Metabolic pathways;ko00520//Amino sugar and nucleotide sugar metabolism	GO:0000323//lytic vacuole;GO:0005575//cellular_component;GO:0005576//extracellular region;GO:0005615//extracellular space;GO:0005622//intracellular anatomical structure;GO:0005737//cytoplasm;GO:0005764//lysosome;GO:0005773//vacuole;GO:0012505//endomembrane system;GO:0030141//secretory granule;GO:0031410//cytoplasmic vesicle;GO:0031974//membrane-enclosed lumen;GO:0031982//vesicle;GO:0031983//vesic…	GO:0003674//molecular_function;GO:0003824//catalytic activity;GO:0004553//hydrolase activity, hydrolyzing O-glycosyl compounds;GO:0004568//chitinase activity;GO:0005488//binding;GO:0008061//chitin binding;GO:0008843//endochitinase activity;GO:0016787//hydrolase activity;GO:0016798//hydrolase activity, acting on glycosyl bonds;GO:0033925//mannosyl-glycoprotein endo-beta-N-acetylglucosaminidase act…	GO:0000272//polysaccharide catabolic process;GO:0001775//cell activation;GO:0002252//immune effector process;GO:0002263//cell activation involved in immune response;GO:0002274//myeloid leukocyte activation;GO:0002275//myeloid cell activation involved in immune response;GO:0002283//neutrophil activation involved in immune response;GO:0002366//leukocyte activation involved in immune response;GO:000…
Unigene0040045	583	243	410	7235	6964	9932	32.381	13.365	19.170	429.543	447.038	592.187	21.6386666666667	489.589333333333	4.49988861552202	2.59787490514779e-69	3.98557830026384e-67	SAT1	Metabolism;Metabolism;Metabolism;Metabolism;Metabolism;Metabolism	Global and overview maps;Global and overview maps;Global and overview maps;Global and overview maps;Amino acid metabolism;Energy metabolism	K00640;K00640;K00640;K00640;K00640;K00640	--	XP_009761822.1 PREDICTED: serine acetyltransferase 1, chloroplastic-like [Nicotiana sylvestris]	ko01100//Metabolic pathways;ko01110//Biosynthesis of secondary metabolites;ko01200//Carbon metabolism;ko01230//Biosynthesis of amino acids;ko00270//Cysteine and methionine metabolism;ko00920//Sulfur metabolism	GO:0005737//cytoplasm	GO:0003977//UDP-N-acetylglucosamine diphosphorylase activity;GO:0008666//2,3,4,5-tetrahydropyridine-2,6-dicarboxylate N-succinyltransferase activity;GO:0008780//acyl-[acyl-carrier-protein]-UDP-N-acetylglucosamine O-acyltransferase activity;GO:0009001//serine O-acetyltransferase activity;GO:0016410//N-acyltransferase activity;GO:0019134//glucosamine-1-phosphate N-acetyltransferase activity	GO:0006535//cysteine biosynthetic process from serine;GO:0009089//lysine biosynthetic process via diaminopimelate;GO:0009103//lipopolysaccharide biosynthetic process;GO:0009245//lipid A biosynthetic process;GO:0009252//peptidoglycan biosynthetic process
Unigene0047534	2780	4794	2813	119	85	113	108.189	184.737	92.156	4.950	3.823	4.721	128.360666666667	4.498	-4.83477571633461	3.00076502649684e-69	4.59261316603368e-67	--	-	-	-	--	XP_016580499.1 PREDICTED: vegetative cell wall protein gp1-like [Capsicum annuum]	-	-	-	-
Unigene0024535	941	1233	1176	41	14	22	36.268	47.057	38.156	1.689	0.624	0.910	40.4936666666667	1.07433333333333	-5.23618269093456	3.41814469104588e-69	5.21885938104339e-67	--	-	-	-	--	CAA2995176.1 Hypothetical predicted protein [Olea europaea subsp. europaea] [Olea europaea]	-	-	-	-
Unigene0006319	11201	11780	11602	1453	1152	1401	513.431	534.675	447.689	71.192	61.029	68.938	498.598333333333	67.053	-2.89450427442288	3.69397041411397e-69	5.62650019918201e-67	RPE	Metabolism;Metabolism;Metabolism;Metabolism;Metabolism;Metabolism;Metabolism	Global and overview maps;Global and overview maps;Global and overview maps;Global and overview maps;Energy metabolism;Carbohydrate metabolism;Carbohydrate metabolism	K01783;K01783;K01783;K01783;K01783;K01783;K01783	--	KAH0688321.1 hypothetical protein KY284_018874 [Solanum tuberosum]	ko01100//Metabolic pathways;ko01110//Biosynthesis of secondary metabolites;ko01200//Carbon metabolism;ko01230//Biosynthesis of amino acids;ko00710//Carbon fixation in photosynthetic organisms;ko00040//Pentose and glucuronate interconversions;ko00030//Pentose phosphate pathway	GO:0005575//cellular_component;GO:0005622//intracellular anatomical structure;GO:0005737//cytoplasm;GO:0005829//cytosol;GO:0009507//chloroplast;GO:0009534//chloroplast thylakoid;GO:0009535//chloroplast thylakoid membrane;GO:0009536//plastid;GO:0009579//thylakoid;GO:0016020//membrane;GO:0031976//plastid thylakoid;GO:0031984//organelle subcompartment;GO:0034357//photosynthetic membrane;GO:0042651//…	GO:0003674//molecular_function;GO:0003824//catalytic activity;GO:0004750//ribulose-phosphate 3-epimerase activity;GO:0005488//binding;GO:0016853//isomerase activity;GO:0016854//racemase and epimerase activity;GO:0016857//racemase and epimerase activity, acting on carbohydrates and derivatives;GO:0043167//ion binding;GO:0043169//cation binding;GO:0046872//metal ion binding	GO:0005975//carbohydrate metabolic process;GO:0005996//monosaccharide metabolic process;GO:0006081//cellular aldehyde metabolic process;GO:0006098//pentose-phosphate shunt;GO:0006139//nucleobase-containing compound metabolic process;GO:0006725//cellular aromatic compound metabolic process;GO:0006739//NADP metabolic process;GO:0006753//nucleoside phosphate metabolic process;GO:0006793//phosphorus …
Unigene0060606	382	249	516	3383	2663	3094	38.047	24.557	43.264	360.167	306.542	330.808	35.2893333333333	332.505666666667	3.23607484680135	3.88336942051774e-69	5.90086788223206e-67	--	-	-	-	--	TMX05275.1 hypothetical protein EJD97_025120 [Solanum chilense]	-	-	GO:0008270//zinc ion binding	-
Unigene0018520	811	844	950	40	16	24	47.881	49.341	47.216	2.524	1.092	1.521	48.146	1.71233333333333	-4.8133804649586	4.35382912463096e-69	6.59999030254771e-67	CFBP1	Metabolism;Metabolism;Metabolism;Metabolism;Metabolism;Metabolism;Metabolism	Global and overview maps;Global and overview maps;Global and overview maps;Carbohydrate metabolism;Energy metabolism;Carbohydrate metabolism;Carbohydrate metabolism	K03841;K03841;K03841;K03841;K03841;K03841;K03841	--	PHT36219.1 Fructose-1,6-bisphosphatase, chloroplastic [Capsicum baccatum]	ko01100//Metabolic pathways;ko01110//Biosynthesis of secondary metabolites;ko01200//Carbon metabolism;ko00010//Glycolysis / Gluconeogenesis;ko00710//Carbon fixation in photosynthetic organisms;ko00051//Fructose and mannose metabolism;ko00030//Pentose phosphate pathway	-	-	-
Unigene0061883	24	12	47	1212	762	772	2.137	1.058	3.523	115.349	78.412	73.787	2.23933333333333	89.1826666666667	5.3156221386121	4.45066811665546e-69	6.73076336463705e-67	ZAT10	-	-	-	--	XP_009769205.1 PREDICTED: zinc finger protein ZAT10-like [Nicotiana sylvestris]	-	-	-	-
Unigene0002841	42	33	42	552	752	596	2.736	2.129	2.303	38.440	56.622	41.682	2.38933333333333	45.5813333333333	4.25376308477438	5.90274794181812e-69	8.90559611278853e-67	STR6	-	-	-	--	PHT50779.1 hypothetical protein CQW23_10526 [Capsicum baccatum]	-	-	-	-
Unigene0076706	18	17	33	460	423	517	1.103	1.031	1.702	30.119	29.946	33.996	1.27866666666667	31.3536666666667	4.61592204467503	7.4052928687038e-69	1.11461036965634e-66	--	-	-	-	--	KAG5618367.1 hypothetical protein H5410_018191 [Solanum commersonii]	-	-	-	-
Unigene0051085	102	78	133	805	847	805	2.470	1.870	2.711	20.837	23.705	20.926	2.35033333333333	21.8226666666667	3.21489012060407	9.09222962327063e-69	1.36529263126036e-66	--	-	-	-	--	KAH0755180.1 hypothetical protein KY290_025450 [Solanum tuberosum]	-	-	-	-
Unigene0076167	2653	1402	1632	45	53	40	64.387	33.692	33.342	1.167	1.487	1.042	43.807	1.232	-5.1520872579592	9.2765921097283e-69	1.38969897986396e-66	LIR1	-	-	-	--	XP_006360948.1 PREDICTED: light-regulated protein [Solanum tuberosum]	-	GO:0009507//chloroplast	-	-
Unigene0009927	37	42	55	498	507	542	1.302	1.463	1.629	18.731	20.619	20.473	1.46466666666667	19.941	3.76709348557672	9.93425720659441e-69	1.48472837518651e-66	pitA	-	-	-	--	PHT78539.1 hypothetical protein T459_16591 [Capsicum annuum]	-	GO:0005575//cellular_component;GO:0005622//intracellular anatomical structure;GO:0005737//cytoplasm;GO:0005794//Golgi apparatus;GO:0012505//endomembrane system;GO:0043226//organelle;GO:0043227//membrane-bounded organelle;GO:0043229//intracellular organelle;GO:0043231//intracellular membrane-bounded organelle;GO:0071944//cell periphery	GO:0003674//molecular_function;GO:0005215//transporter activity;GO:0005319//lipid transporter activity;GO:0005488//binding;GO:0005548//phospholipid transporter activity;GO:0008289//lipid binding;GO:0008526//phosphatidylinositol transfer activity	GO:0006810//transport;GO:0006811//ion transport;GO:0006820//anion transport;GO:0006869//lipid transport;GO:0008150//biological_process;GO:0010876//lipid localization;GO:0015711//organic anion transport;GO:0015748//organophosphate ester transport;GO:0015914//phospholipid transport;GO:0033036//macromolecule localization;GO:0051179//localization;GO:0051234//establishment of localization;GO:0071702//…
Unigene0029846	6318	6344	5987	322	290	155	324.918	323.055	259.192	17.701	17.237	8.557	302.388333333333	14.4983333333333	-4.38244351014875	1.00405146872569e-68	1.49709482226762e-66	PSAL	Metabolism;Metabolism	Global and overview maps;Energy metabolism	K02699;K02699	--	KAH0750208.1 hypothetical protein KY290_029440 [Solanum tuberosum]	ko01100//Metabolic pathways;ko00195//Photosynthesis	GO:0009522//photosystem I;GO:0009538//photosystem I reaction center	-	GO:0015979//photosynthesis
Unigene0041740	72	48	126	1065	1084	970	2.504	1.653	3.688	39.584	43.563	36.207	2.615	39.7846666666667	3.92732965993076	1.03367914936153e-68	1.53767018882126e-66	FLOT4	-	-	-	--	XP_009778817.1 PREDICTED: flotillin-like protein 4 [Nicotiana sylvestris]	-	-	-	-
Unigene0067566	592	389	809	4564	3919	4578	16.704	10.868	19.216	137.651	127.799	138.664	15.596	134.704666666667	3.11055186698443	1.15097289049858e-68	1.70816181800148e-66	At5g58620	-	-	-	--	XP_006350842.1 PREDICTED: zinc finger CCCH domain-containing protein 66 [Solanum tuberosum]	-	-	GO:0003674//molecular_function;GO:0003676//nucleic acid binding;GO:0003677//DNA binding;GO:0003700//DNA-binding transcription factor activity;GO:0005488//binding;GO:0005515//protein binding;GO:0043167//ion binding;GO:0043169//cation binding;GO:0046872//metal ion binding;GO:0097159//organic cyclic compound binding;GO:0140110//transcription regulator activity;GO:1901363//heterocyclic compound bindi…	GO:0006355//regulation of transcription, DNA-templated;GO:0008150//biological_process;GO:0009889//regulation of biosynthetic process;GO:0010468//regulation of gene expression;GO:0010556//regulation of macromolecule biosynthetic process;GO:0019219//regulation of nucleobase-containing compound metabolic process;GO:0019222//regulation of metabolic process;GO:0031323//regulation of cellular metabolic…
Unigene0061799	7	1	8	594	586	666	0.606	0.086	0.583	54.977	58.642	61.905	0.425	58.508	7.10502725136115	1.40080411364766e-68	2.0741022397144e-66	ERF.C.3	Environmental Information Processing;Environmental Information Processing	Signal transduction;Signal transduction	K14516;K14516	ERF	NP_001312570.1 ethylene-responsive transcription factor 1B-like [Nicotiana tabacum]	ko04075//Plant hormone signal transduction;ko04016//MAPK signaling pathway - plant	-	GO:0003700//DNA-binding transcription factor activity	GO:0006355//regulation of transcription, DNA-templated
Unigene0007646	1512	1391	1659	148	104	104	47.261	43.053	43.654	4.945	3.757	3.490	44.656	4.064	-3.4578817222939	1.42663187797643e-68	2.10744311849196e-66	HPR	Metabolism;Metabolism;Metabolism;Metabolism;Metabolism	Global and overview maps;Global and overview maps;Global and overview maps;Carbohydrate metabolism;Amino acid metabolism	K15893;K15893;K15893;K15893;K15893	--	XP_006359703.1 PREDICTED: glycerate dehydrogenase [Solanum tuberosum]	ko01100//Metabolic pathways;ko01110//Biosynthesis of secondary metabolites;ko01200//Carbon metabolism;ko00630//Glyoxylate and dicarboxylate metabolism;ko00260//Glycine, serine and threonine metabolism	GO:0005575//cellular_component;GO:0005576//extracellular region;GO:0005622//intracellular anatomical structure;GO:0005737//cytoplasm;GO:0005777//peroxisome;GO:0005829//cytosol;GO:0009507//chloroplast;GO:0009536//plastid;GO:0042579//microbody;GO:0043226//organelle;GO:0043227//membrane-bounded organelle;GO:0043229//intracellular organelle;GO:0043231//intracellular membrane-bounded organelle;GO:0048…	GO:0000166//nucleotide binding;GO:0003674//molecular_function;GO:0003676//nucleic acid binding;GO:0003723//RNA binding;GO:0003727//single-stranded RNA binding;GO:0003824//catalytic activity;GO:0004617//phosphoglycerate dehydrogenase activity;GO:0005488//binding;GO:0008187//poly-pyrimidine tract binding;GO:0008266//poly(U) RNA binding;GO:0008465//glycerate dehydrogenase activity;GO:0016491//oxidor…	GO:0001101//response to acid chemical;GO:0006564//L-serine biosynthetic process;GO:0006950//response to stress;GO:0007154//cell communication;GO:0008150//biological_process;GO:0008152//metabolic process;GO:0009314//response to radiation;GO:0009414//response to water deprivation;GO:0009415//response to water;GO:0009416//response to light stimulus;GO:0009605//response to external stimulus;GO:000962…
Unigene0002977	297	239	492	2486	2243	2421	8.008	6.381	11.168	71.652	69.900	70.078	8.519	70.5433333333333	3.04975375278286	1.74579142190047e-68	2.57294093170275e-66	TGA21	Environmental Information Processing	Signal transduction	K14431	bZIP	KAG5583345.1 hypothetical protein H5410_053972 [Solanum commersonii]	ko04075//Plant hormone signal transduction	GO:0005575//cellular_component;GO:0005622//intracellular anatomical structure;GO:0005634//nucleus;GO:0043226//organelle;GO:0043227//membrane-bounded organelle;GO:0043229//intracellular organelle;GO:0043231//intracellular membrane-bounded organelle	GO:0003674//molecular_function;GO:0003676//nucleic acid binding;GO:0003677//DNA binding;GO:0003700//DNA-binding transcription factor activity;GO:0005488//binding;GO:0043565//sequence-specific DNA binding;GO:0097159//organic cyclic compound binding;GO:0140110//transcription regulator activity;GO:1901363//heterocyclic compound binding	GO:0006139//nucleobase-containing compound metabolic process;GO:0006351//transcription, DNA-templated;GO:0006355//regulation of transcription, DNA-templated;GO:0006725//cellular aromatic compound metabolic process;GO:0006807//nitrogen compound metabolic process;GO:0008150//biological_process;GO:0008152//metabolic process;GO:0009058//biosynthetic process;GO:0009059//macromolecule biosynthetic proc…
Unigene0077273	88	79	137	806	765	779	3.804	3.382	4.986	37.245	38.221	36.151	4.05733333333333	37.2056666666667	3.19691863172623	1.81773633334802e-68	2.67278607093768e-66	PLT4	-	-	-	--	KAH0710257.1 hypothetical protein KY284_011684 [Solanum tuberosum]	-	GO:0005575//cellular_component;GO:0005887//integral component of plasma membrane;GO:0016020//membrane;GO:0016021//integral component of membrane;GO:0031224//intrinsic component of membrane	GO:0003674//molecular_function;GO:0005215//transporter activity;GO:0005351//carbohydrate:proton symporter activity;GO:0005355//glucose transmembrane transporter activity;GO:0005402//carbohydrate:cation symporter activity;GO:0008028//monocarboxylic acid transmembrane transporter activity;GO:0008324//cation transmembrane transporter activity;GO:0015075//ion transmembrane transporter activity;GO:001…	GO:0006810//transport;GO:0006811//ion transport;GO:0006812//cation transport;GO:0006817//phosphate ion transport;GO:0006855//xenobiotic transmembrane transport;GO:0008150//biological_process;GO:0008643//carbohydrate transport;GO:0008645//hexose transmembrane transport;GO:0015718//monocarboxylic acid transport;GO:0015749//monosaccharide transmembrane transport;GO:0034219//carbohydrate transmembran…
Unigene0036719	57972	57686	52552	6334	5189	5789	4198.870	4137.177	3204.216	490.380	434.366	450.103	3846.75433333333	458.283	-3.06933102215026	2.13512190605058e-68	3.13223367544766e-66	PSBO	Metabolism;Metabolism	Global and overview maps;Energy metabolism	K02716;K02716	--	PHU25397.1 Oxygen-evolving enhancer protein 1, chloroplastic [Capsicum chinense]	ko01100//Metabolic pathways;ko00195//Photosynthesis	GO:0005575//cellular_component;GO:0005622//intracellular anatomical structure;GO:0005737//cytoplasm;GO:0009507//chloroplast;GO:0009521//photosystem;GO:0009523//photosystem II;GO:0009534//chloroplast thylakoid;GO:0009535//chloroplast thylakoid membrane;GO:0009536//plastid;GO:0009579//thylakoid;GO:0009654//photosystem II oxygen evolving complex;GO:0016020//membrane;GO:0031976//plastid thylakoid;GO:…	GO:0003674//molecular_function;GO:0003824//catalytic activity;GO:0010242//oxygen evolving activity;GO:0016491//oxidoreductase activity	GO:0006091//generation of precursor metabolites and energy;GO:0008150//biological_process;GO:0008152//metabolic process;GO:0009987//cellular process;GO:0010109//regulation of photosynthesis;GO:0010207//photosystem II assembly;GO:0015979//photosynthesis;GO:0016043//cellular component organization;GO:0019222//regulation of metabolic process;GO:0019684//photosynthesis, light reaction;GO:0022607//cel…
Unigene0028444	7	16	24	501	763	596	0.317	0.717	0.915	24.245	39.923	28.965	0.649666666666667	31.0443333333333	5.57848645564887	3.18578486257518e-68	4.66281725587211e-66	--	-	-	-	--	XP_021729840.1 uncharacterized protein LOC110696814 [Chenopodium quinoa]	-	-	GO:0003824//catalytic activity	GO:0009058//biosynthetic process
Unigene0000244	0	1	6	1822	1957	1744	0.000	0.022	0.112	43.274	50.256	41.599	0.0446666666666667	45.043	9.9778886082831	5.65999385741882e-68	8.265148828306e-66	At1g74360	-	-	-	--	KAG5602285.1 hypothetical protein H5410_033655 [Solanum commersonii]	-	-	GO:0004672//protein kinase activity;GO:0005515//protein binding;GO:0005524//ATP binding;GO:0016709//oxidoreductase activity, acting on paired donors, with incorporation or reduction of molecular oxygen, NAD(P)H as one donor, and incorporation of one atom of oxygen	GO:0006468//protein phosphorylation;GO:0006744//ubiquinone biosynthetic process;GO:0031412//gas vesicle organization
Unigene0008956	8	6	12	469	426	456	0.438	0.325	0.553	27.464	26.972	26.817	0.438666666666667	27.0843333333333	5.94818968659923	8.58668417065479e-68	1.2510229010921e-65	--	-	-	-	--	XP_009769620.1 PREDICTED: uncharacterized protein LOC104220445 [Nicotiana sylvestris]	-	-	-	-
Unigene0045401	6057	6478	6910	843	669	890	91.563	96.967	87.934	13.622	11.688	14.443	92.1546666666667	13.251	-2.79795598685615	1.11319701374054e-67	1.61815131211947e-65	REC3	-	-	-	--	KAH0749501.1 hypothetical protein KY290_028733 [Solanum tuberosum]	-	-	GO:0005515//protein binding	-
Unigene0004114	341	321	468	1636	1661	1760	20.574	19.177	23.769	105.506	115.820	113.989	21.1733333333333	111.771666666667	2.40023420458256	1.4809398579818e-67	2.14780134118418e-65	BPA1	-	-	-	--	XP_016504333.1 PREDICTED: binding partner of ACD11 1-like [Nicotiana tabacum]	-	-	GO:0003676//nucleic acid binding;GO:0003723//RNA binding	GO:0008380//RNA splicing
Unigene0016824	36	53	39	587	666	655	0.811	1.183	0.740	14.138	17.344	15.843	0.911333333333333	15.775	4.11351735787237	1.55348587197835e-67	2.24789405675268e-65	XA21	Organismal Systems;Environmental Information Processing	Environmental adaptation;Signal transduction	K13420;K13420	--	XP_015064308.1 probable LRR receptor-like serine/threonine-protein kinase At3g47570 isoform X1 [Solanum pennellii]	ko04626//Plant-pathogen interaction;ko04016//MAPK signaling pathway - plant	-	GO:0004672//protein kinase activity;GO:0005515//protein binding;GO:0005524//ATP binding;GO:0016709//oxidoreductase activity, acting on paired donors, with incorporation or reduction of molecular oxygen, NAD(P)H as one donor, and incorporation of one atom of oxygen	GO:0006468//protein phosphorylation;GO:0006744//ubiquinone biosynthetic process
Unigene0019481	1804	1452	1803	136	79	97	31.848	25.382	26.795	2.566	1.612	1.838	28.0083333333333	2.00533333333333	-3.80394216540509	1.75899458083894e-67	2.53949358215087e-65	LNG2	-	-	-	--	KAH0762705.1 hypothetical protein KY290_018778 [Solanum tuberosum]	-	-	-	-
Unigene0058001	2150	1901	1233	38	38	50	464.497	406.674	224.247	8.775	9.488	11.596	365.139333333333	9.953	-5.19717183257663	2.14150009323578e-67	3.08472913882659e-65	CAB50	Metabolism;Metabolism	Global and overview maps;Energy metabolism	K08912;K08912	--	XP_015069551.2 uncharacterized protein LOC107014212 [Solanum pennellii]	ko01100//Metabolic pathways;ko00196//Photosynthesis - antenna proteins	-	-	-
Unigene0002483	243	167	476	3618	3476	3615	7.948	5.409	13.106	126.490	131.396	126.925	8.821	128.270333333333	3.86210151147733	2.22841434147669e-67	3.20267910368258e-65	PLT5	-	-	-	--	XP_009611551.1 polyol transporter 5-like [Nicotiana tomentosiformis]	-	GO:0005887//integral component of plasma membrane;GO:0016021//integral component of membrane	GO:0008028//monocarboxylic acid transmembrane transporter activity;GO:0015114//phosphate ion transmembrane transporter activity;GO:0015295//solute:proton symporter activity;GO:0022857//transmembrane transporter activity;GO:0042910//xenobiotic transmembrane transporter activity;GO:0051119//sugar transmembrane transporter activity	GO:0006810//transport;GO:0006817//phosphate ion transport;GO:0008643//carbohydrate transport;GO:0015718//monocarboxylic acid transport;GO:0042908//xenobiotic transport;GO:0055085//transmembrane transport
Unigene0036657	120	103	178	977	1112	1390	3.851	3.273	4.808	33.511	41.239	47.880	3.97733333333333	40.8766666666667	3.36140417283272	2.85866620833702e-67	4.09922432775679e-65	CYP707A4	Metabolism;Metabolism	Global and overview maps;Metabolism of terpenoids and polyketides	K09843;K09843	--	NP_001274844.1 abscisic acid 8'-hydroxylase 4-like [Solanum tuberosum]	ko01110//Biosynthesis of secondary metabolites;ko00906//Carotenoid biosynthesis	GO:0005575//cellular_component;GO:0016020//membrane;GO:0016021//integral component of membrane;GO:0031224//intrinsic component of membrane	GO:0003674//molecular_function;GO:0003824//catalytic activity;GO:0004497//monooxygenase activity;GO:0005488//binding;GO:0005506//iron ion binding;GO:0010295//(+)-abscisic acid 8'-hydroxylase activity;GO:0016491//oxidoreductase activity;GO:0016705//oxidoreductase activity, acting on paired donors, with incorporation or reduction of molecular oxygen;GO:0016709//oxidoreductase activity, acting on pa…	GO:0006066//alcohol metabolic process;GO:0006082//organic acid metabolic process;GO:0006629//lipid metabolic process;GO:0006694//steroid biosynthetic process;GO:0006714//sesquiterpenoid metabolic process;GO:0006720//isoprenoid metabolic process;GO:0006721//terpenoid metabolic process;GO:0007275//multicellular organism development;GO:0008150//biological_process;GO:0008152//metabolic process;GO:000…
Unigene0068246	6	7	2	677	1042	716	0.362	0.418	0.102	43.660	72.657	46.373	0.294	54.23	7.52713120506621	3.61607558508286e-67	5.17366967081023e-65	GN1	-	-	-	--	AAA34078.1 beta(1,3)-glucanase regulator [Nicotiana plumbaginifolia]	-	-	GO:0004553//hydrolase activity, hydrolyzing O-glycosyl compounds	GO:0005975//carbohydrate metabolic process
Unigene0002289	2513	1942	2463	206	135	138	131.227	100.416	108.272	11.498	8.147	7.736	113.305	9.127	-3.63392698520009	6.89952697869982e-67	9.84930680896548e-65	OBL1	-	-	-	--	XP_006354870.1 PREDICTED: uncharacterized protein LOC102593499 [Solanum tuberosum]	-	-	GO:0008374//O-acyltransferase activity;GO:0016787//hydrolase activity	GO:0006629//lipid metabolic process
Unigene0068208	30	58	35	961	712	808	1.104	2.114	1.084	37.806	30.286	31.923	1.434	33.3383333333333	4.53906505304119	7.56702471136137e-67	1.07780163159498e-64	RCOM_0530710	-	-	-	--	XP_006338653.1 PREDICTED: UPF0392 protein RCOM_0530710-like [Solanum tuberosum]	-	-	-	-
Unigene0005866	4	11	24	530	702	559	0.196	0.533	0.988	27.697	39.665	29.337	0.572333333333333	32.233	5.81553902588541	7.87418065867936e-67	1.11803148197237e-64	ALMT2	-	-	-	--	XP_006340425.2 PREDICTED: aluminum-activated malate transporter 2 [Solanum tuberosum]	-	GO:0005886//plasma membrane	GO:0022857//transmembrane transporter activity	GO:0015743//malate transport;GO:0055085//transmembrane transport
Unigene0034676	9918	9763	9564	950	578	793	1372.427	1337.729	1114.098	140.517	92.438	117.797	1274.75133333333	116.917333333333	-3.44665511240528	7.88459093116785e-67	1.11803148197237e-64	petM	-	-	-	--	KAH0783618.1 hypothetical protein KY290_003216, partial [Solanum tuberosum]	-	GO:0009512//cytochrome b6f complex	-	-
Unigene0047571	108	88	125	742	823	790	3.357	2.708	3.271	24.651	29.564	26.358	3.112	26.8576666666667	3.10942000669078	1.16412181165302e-66	1.64705127787387e-64	Os05g0239150	-	-	-	--	KAH0687328.1 hypothetical protein KY284_017881 [Solanum tuberosum]	-	-	GO:0003674//molecular_function;GO:0003676//nucleic acid binding;GO:0003677//DNA binding;GO:0005488//binding;GO:0005515//protein binding;GO:0046983//protein dimerization activity;GO:0097159//organic cyclic compound binding;GO:1901363//heterocyclic compound binding	GO:0006139//nucleobase-containing compound metabolic process;GO:0006259//DNA metabolic process;GO:0006310//DNA recombination;GO:0006725//cellular aromatic compound metabolic process;GO:0006807//nitrogen compound metabolic process;GO:0008150//biological_process;GO:0008152//metabolic process;GO:0009987//cellular process;GO:0032196//transposition;GO:0034641//cellular nitrogen compound metabolic proc…
Unigene0075301	1457	1318	1630	140	88	124	46.499	41.650	43.791	4.776	3.246	4.248	43.98	4.09	-3.42667485591322	1.22214181636921e-66	1.72530654466951e-64	At1g32090	-	-	-	--	PHT58498.1 CSC1-like protein [Capsicum baccatum]	-	GO:0000139//Golgi membrane;GO:0005575//cellular_component;GO:0005622//intracellular anatomical structure;GO:0005737//cytoplasm;GO:0005794//Golgi apparatus;GO:0005886//plasma membrane;GO:0005911//cell-cell junction;GO:0009506//plasmodesma;GO:0012505//endomembrane system;GO:0016020//membrane;GO:0016021//integral component of membrane;GO:0030054//cell junction;GO:0031090//organelle membrane;GO:00312…	-	GO:0006810//transport;GO:0006811//ion transport;GO:0006892//post-Golgi vesicle-mediated transport;GO:0006893//Golgi to plasma membrane transport;GO:0008150//biological_process;GO:0016192//vesicle-mediated transport;GO:0048193//Golgi vesicle transport;GO:0051179//localization;GO:0051234//establishment of localization;GO:0098876//vesicle-mediated transport to the plasma membrane
Unigene0074538	436	600	887	4663	3963	4359	12.828	17.480	21.969	146.645	134.755	137.672	17.4256666666667	139.690666666667	3.00294987479877	2.18756789939936e-66	3.08137329687962e-64	4CLL9	Metabolism;Metabolism;Metabolism;Metabolism	Global and overview maps;Global and overview maps;Biosynthesis of other secondary metabolites;Metabolism of cofactors and vitamins	K01904;K01904;K01904;K01904	--	KAF3669343.1 4-coumarate--CoA ligase-like 6 [Capsicum annuum]	ko01100//Metabolic pathways;ko01110//Biosynthesis of secondary metabolites;ko00940//Phenylpropanoid biosynthesis;ko00130//Ubiquinone and other terpenoid-quinone biosynthesis	GO:0005575//cellular_component;GO:0005622//intracellular anatomical structure;GO:0005737//cytoplasm;GO:0005777//peroxisome;GO:0042579//microbody;GO:0043226//organelle;GO:0043227//membrane-bounded organelle;GO:0043229//intracellular organelle;GO:0043231//intracellular membrane-bounded organelle	GO:0000166//nucleotide binding;GO:0003674//molecular_function;GO:0003824//catalytic activity;GO:0003987//acetate-CoA ligase activity;GO:0004321//fatty-acyl-CoA synthase activity;GO:0005488//binding;GO:0005524//ATP binding;GO:0008668//(2,3-dihydroxybenzoyl)adenylate synthase activity;GO:0008756//o-succinylbenzoate-CoA ligase activity;GO:0016408//C-acyltransferase activity;GO:0016740//transferase a…	GO:0006082//organic acid metabolic process;GO:0006629//lipid metabolic process;GO:0006631//fatty acid metabolic process;GO:0006633//fatty acid biosynthetic process;GO:0008150//biological_process;GO:0008152//metabolic process;GO:0008610//lipid biosynthetic process;GO:0009058//biosynthetic process;GO:0009234//menaquinone biosynthetic process;GO:0009694//jasmonic acid metabolic process;GO:0009695//j…
Unigene0014572	1923	1602	1702	122	68	91	169.845	140.106	126.547	11.518	6.941	8.628	145.499333333333	9.029	-4.01030252064023	2.31282860959899e-66	3.2506218965993e-64	--	-	-	-	--	XP_019235482.1 PREDICTED: uncharacterized protein LOC109215823 [Nicotiana attenuata]	-	-	-	-
Unigene0023830	44	62	71	588	615	597	2.221	3.099	3.017	31.731	35.883	32.354	2.779	33.3226666666667	3.58386611822026	2.4500750396403e-66	3.43593342783741e-64	ERF113	-	-	-	ERF	PHU25068.1 Ethylene-responsive transcription factor [Capsicum chinense]	-	GO:0005575//cellular_component;GO:0005622//intracellular anatomical structure;GO:0005634//nucleus;GO:0043226//organelle;GO:0043227//membrane-bounded organelle;GO:0043229//intracellular organelle;GO:0043231//intracellular membrane-bounded organelle	GO:0003674//molecular_function;GO:0003676//nucleic acid binding;GO:0003677//DNA binding;GO:0003700//DNA-binding transcription factor activity;GO:0005488//binding;GO:0043565//sequence-specific DNA binding;GO:0097159//organic cyclic compound binding;GO:0140110//transcription regulator activity;GO:1901363//heterocyclic compound binding	GO:0000160//phosphorelay signal transduction system;GO:0001101//response to acid chemical;GO:0006082//organic acid metabolic process;GO:0006139//nucleobase-containing compound metabolic process;GO:0006351//transcription, DNA-templated;GO:0006355//regulation of transcription, DNA-templated;GO:0006725//cellular aromatic compound metabolic process;GO:0006790//sulfur compound metabolic process;GO:000…
Unigene0071873	45	60	73	609	608	567	4.667	6.161	6.373	67.506	72.870	63.119	5.73366666666667	67.8316666666667	3.56442900178299	2.6402568929763e-66	3.69450276619813e-64	SAUR32	Environmental Information Processing	Signal transduction	K14488	--	KAG5600782.1 hypothetical protein H5410_032152 [Solanum commersonii]	ko04075//Plant hormone signal transduction	-	-	GO:0009733//response to auxin
Unigene0078795	662	827	922	13	2	17	44.956	55.610	52.708	0.944	0.157	1.239	51.0913333333333	0.78	-6.03346065212049	3.03543791813446e-66	4.23816362657422e-64	At2g04570	-	-	-	--	KAF3627624.1 GDSL esterase/lipase [Capsicum annuum]	-	GO:0005575//cellular_component;GO:0005576//extracellular region	GO:0003674//molecular_function;GO:0003824//catalytic activity;GO:0016787//hydrolase activity;GO:0016788//hydrolase activity, acting on ester bonds	GO:0006629//lipid metabolic process;GO:0008150//biological_process;GO:0008152//metabolic process;GO:0009056//catabolic process;GO:0016042//lipid catabolic process;GO:0044238//primary metabolic process;GO:0071704//organic substance metabolic process;GO:1901575//organic substance catabolic process
Unigene0011850	1779	2086	2096	98	65	139	134.834	156.552	133.732	7.939	5.694	11.309	141.706	8.314	-4.09121428677964	3.59681478325332e-66	5.01098476192938e-64	SOT5	-	-	-	--	KAH0678997.1 hypothetical protein KY284_020082 [Solanum tuberosum]	-	-	GO:0008146//sulfotransferase activity	-
Unigene0034750	2023	1856	2613	306	237	278	52.680	47.857	57.280	8.517	7.133	7.771	52.6056666666667	7.807	-2.75237803977963	3.8331133010197e-66	5.3285296429983e-64	LIN	-	-	-	--	KAH0698125.1 hypothetical protein KY289_015607 [Solanum tuberosum]	-	-	-	-
Unigene0034399	862	1289	1303	35	55	32	43.844	64.920	55.792	1.903	3.233	1.747	54.852	2.29433333333333	-4.57939731043165	4.60243597509209e-66	6.38404997085322e-64	AOS3	Metabolism;Metabolism;Metabolism	Global and overview maps;Global and overview maps;Lipid metabolism	K01723;K01723;K01723	--	XP_009789831.1 PREDICTED: 9-divinyl ether synthase-like [Nicotiana sylvestris]	ko01100//Metabolic pathways;ko01110//Biosynthesis of secondary metabolites;ko00592//alpha-Linolenic acid metabolism	-	GO:0005506//iron ion binding;GO:0016705//oxidoreductase activity, acting on paired donors, with incorporation or reduction of molecular oxygen;GO:0020037//heme binding	-
Unigene0032954	284	322	328	1802	2268	2001	9.891	11.104	9.616	67.082	91.288	74.809	10.2036666666667	77.7263333333333	2.92931578519461	5.00814874060109e-66	6.93171334818675e-64	atad-3	-	-	-	--	TMX01636.1 hypothetical protein EJD97_024070 [Solanum chilense]	-	GO:0000502//proteasome complex;GO:0005575//cellular_component;GO:0005622//intracellular anatomical structure;GO:0005737//cytoplasm;GO:0005739//mitochondrion;GO:0005740//mitochondrial envelope;GO:0005743//mitochondrial inner membrane;GO:0005759//mitochondrial matrix;GO:0009295//nucleoid;GO:0009368//endopeptidase Clp complex;GO:0009379//Holliday junction helicase complex;GO:0016020//membrane;GO:001…	GO:0000166//nucleotide binding;GO:0003674//molecular_function;GO:0004176//ATP-dependent peptidase activity;GO:0004222//metalloendopeptidase activity;GO:0004252//serine-type endopeptidase activity;GO:0005215//transporter activity;GO:0005488//binding;GO:0005524//ATP binding;GO:0008134//transcription factor binding;GO:0009378//four-way junction helicase activity;GO:0016887//ATP hydrolysis activity;G…	GO:0006281//DNA repair;GO:0006310//DNA recombination;GO:0006355//regulation of transcription, DNA-templated;GO:0006508//proteolysis;GO:0006810//transport;GO:0009306//protein secretion;GO:0010498//proteasomal protein catabolic process;GO:0019941//modification-dependent protein catabolic process;GO:0030436//asexual sporulation;GO:0043335//protein unfolding;GO:0051301//cell division
Unigene0068013	8	6	11	7182	3934	2685	0.295	0.219	0.341	283.016	167.617	106.259	0.285	185.630666666667	9.3472574324947	6.98843769088423e-66	9.65162366384419e-64	DES	-	-	-	--	KAF3620826.1 9-divinyl ether synthase [Capsicum annuum]	-	-	GO:0003674//molecular_function;GO:0003824//catalytic activity;GO:0004497//monooxygenase activity;GO:0005488//binding;GO:0005506//iron ion binding;GO:0016491//oxidoreductase activity;GO:0016705//oxidoreductase activity, acting on paired donors, with incorporation or reduction of molecular oxygen;GO:0016829//lyase activity;GO:0016835//carbon-oxygen lyase activity;GO:0016836//hydro-lyase activity;GO…	GO:0006629//lipid metabolic process;GO:0008150//biological_process;GO:0008152//metabolic process;GO:0008202//steroid metabolic process;GO:0016125//sterol metabolic process;GO:0044238//primary metabolic process;GO:0071704//organic substance metabolic process;GO:1901360//organic cyclic compound metabolic process;GO:1901615//organic hydroxy compound metabolic process
Unigene0053747	5	3	9	628	605	496	0.348	0.207	0.528	46.738	48.684	37.072	0.361	44.1646666666667	6.93474997543836	7.59927863910501e-66	1.04725297055095e-63	CCOAOMT3	Metabolism;Metabolism;Metabolism;Metabolism;Metabolism	Global and overview maps;Global and overview maps;Biosynthesis of other secondary metabolites;Biosynthesis of other secondary metabolites;Biosynthesis of other secondary metabolites	K00588;K00588;K00588;K00588;K00588	--	NP_001312396.1 caffeoyl-CoA O-methyltransferase 3 [Nicotiana tabacum]	ko01100//Metabolic pathways;ko01110//Biosynthesis of secondary metabolites;ko00940//Phenylpropanoid biosynthesis;ko00941//Flavonoid biosynthesis;ko00945//Stilbenoid, diarylheptanoid and gingerol biosynthesis	-	GO:0008171//O-methyltransferase activity	-
Unigene0000235	173	149	286	1611	1262	1546	5.313	4.531	7.394	52.888	44.796	50.971	5.746	49.5516666666667	3.10830368518645	8.52024266367548e-66	1.17163457864123e-63	THA1	Metabolism;Metabolism;Metabolism;Metabolism	Global and overview maps;Global and overview maps;Global and overview maps;Amino acid metabolism	K01620;K01620;K01620;K01620	--	KAH0684545.1 hypothetical protein KY289_022297 [Solanum tuberosum]	ko01100//Metabolic pathways;ko01110//Biosynthesis of secondary metabolites;ko01230//Biosynthesis of amino acids;ko00260//Glycine, serine and threonine metabolism	GO:0005575//cellular_component;GO:0005622//intracellular anatomical structure;GO:0005737//cytoplasm;GO:0005829//cytosol	GO:0003674//molecular_function;GO:0003824//catalytic activity;GO:0004793//threonine aldolase activity;GO:0008483//transaminase activity;GO:0008710//8-amino-7-oxononanoate synthase activity;GO:0008732//L-allo-threonine aldolase activity;GO:0016829//lyase activity;GO:0016830//carbon-carbon lyase activity;GO:0016832//aldehyde-lyase activity;GO:0030170//pyridoxal phosphate binding	GO:0001505//regulation of neurotransmitter levels;GO:0006082//organic acid metabolic process;GO:0006520//cellular amino acid metabolic process;GO:0006544//glycine metabolic process;GO:0006545//glycine biosynthetic process;GO:0006566//threonine metabolic process;GO:0006567//threonine catabolic process;GO:0006807//nitrogen compound metabolic process;GO:0008150//biological_process;GO:0008152//metabo…
Unigene0024216	336	215	444	2726	2213	2891	8.560	5.424	9.522	74.233	65.158	79.063	7.83533333333333	72.818	3.21622855992072	1.21555012396745e-65	1.66792338993016e-63	AHL29	-	-	-	--	KAG5613653.1 hypothetical protein H5410_024934 [Solanum commersonii]	-	GO:0005575//cellular_component;GO:0005576//extracellular region	GO:0003674//molecular_function;GO:0003824//catalytic activity;GO:0004175//endopeptidase activity;GO:0004190//aspartic-type endopeptidase activity;GO:0008233//peptidase activity;GO:0016787//hydrolase activity;GO:0070001//aspartic-type peptidase activity;GO:0140096//catalytic activity, acting on a protein	GO:0006508//proteolysis;GO:0006807//nitrogen compound metabolic process;GO:0008150//biological_process;GO:0008152//metabolic process;GO:0019538//protein metabolic process;GO:0043170//macromolecule metabolic process;GO:0044238//primary metabolic process;GO:0071704//organic substance metabolic process;GO:1901564//organonitrogen compound metabolic process
Unigene0073118	195	176	212	1121	1086	1353	7.141	6.382	6.536	43.881	45.964	53.189	6.68633333333333	47.678	2.83403653435803	1.32077447014198e-65	1.80841008526881e-63	atad3-b	-	-	-	--	KAG5617454.1 hypothetical protein H5410_017278 [Solanum commersonii]	-	GO:0005575//cellular_component;GO:0005622//intracellular anatomical structure;GO:0005737//cytoplasm;GO:0005739//mitochondrion;GO:0005740//mitochondrial envelope;GO:0005743//mitochondrial inner membrane;GO:0005759//mitochondrial matrix;GO:0009295//nucleoid;GO:0009360//DNA polymerase III complex;GO:0009368//endopeptidase Clp complex;GO:0009379//Holliday junction helicase complex;GO:0016020//membran…	GO:0000166//nucleotide binding;GO:0003674//molecular_function;GO:0003723//RNA binding;GO:0003724//RNA helicase activity;GO:0003887//DNA-directed DNA polymerase activity;GO:0004176//ATP-dependent peptidase activity;GO:0004222//metalloendopeptidase activity;GO:0005488//binding;GO:0005524//ATP binding;GO:0008134//transcription factor binding;GO:0009378//four-way junction helicase activity;GO:0016887…	GO:0006260//DNA replication;GO:0006281//DNA repair;GO:0006310//DNA recombination;GO:0006355//regulation of transcription, DNA-templated;GO:0006508//proteolysis;GO:0030436//asexual sporulation;GO:0043335//protein unfolding;GO:0051301//cell division
Unigene0070028	258	249	435	1776	1951	1831	14.231	13.600	20.199	104.716	124.378	108.420	16.01	112.504666666667	2.81293963236193	1.32509043017696e-65	1.81042612679199e-63	GDHA	Metabolism;Metabolism;Metabolism;Metabolism;Metabolism	Global and overview maps;Global and overview maps;Amino acid metabolism;Amino acid metabolism;Energy metabolism	K00261;K00261;K00261;K00261;K00261	--	XP_016443395.1 PREDICTED: glutamate dehydrogenase A [Nicotiana tabacum]	ko01100//Metabolic pathways;ko01200//Carbon metabolism;ko00250//Alanine, aspartate and glutamate metabolism;ko00220//Arginine biosynthesis;ko00910//Nitrogen metabolism	-	GO:0016491//oxidoreductase activity;GO:0016787//hydrolase activity;GO:0051287//NAD binding	GO:0006520//cellular amino acid metabolic process;GO:0008152//metabolic process
Unigene0041971	88	57	109	1724	996	1088	3.142	2.015	3.276	65.790	41.096	41.697	2.811	49.5276666666667	4.13907929590434	1.44128133083659e-65	1.96495716855897e-63	WRKY24	Organismal Systems;Environmental Information Processing	Environmental adaptation;Signal transduction	K13424;K13424	WRKY	PHU06953.1 putative WRKY transcription factor 26 [Capsicum chinense]	ko04626//Plant-pathogen interaction;ko04016//MAPK signaling pathway - plant	-	GO:0003700//DNA-binding transcription factor activity;GO:0043565//sequence-specific DNA binding	GO:0006355//regulation of transcription, DNA-templated
Unigene0069645	7204	6756	7770	545	246	356	240.624	223.447	218.477	19.458	9.496	12.765	227.516	13.9063333333333	-4.03215402459347	1.63673515950656e-65	2.2266592763988e-63	MLS	Metabolism;Metabolism;Metabolism;Metabolism;Metabolism	Global and overview maps;Global and overview maps;Global and overview maps;Carbohydrate metabolism;Carbohydrate metabolism	K01638;K01638;K01638;K01638;K01638	--	KAF3683365.1 Malate synthase, glyoxysomal [Capsicum annuum]	ko01100//Metabolic pathways;ko01110//Biosynthesis of secondary metabolites;ko01200//Carbon metabolism;ko00620//Pyruvate metabolism;ko00630//Glyoxylate and dicarboxylate metabolism	-	GO:0004474//malate synthase activity	GO:0006097//glyoxylate cycle;GO:0006099//tricarboxylic acid cycle
Unigene0001196	995	889	772	24	24	15	40.030	35.415	26.146	1.032	1.116	0.648	33.8636666666667	0.932	-5.18326442772173	1.71208042987179e-65	2.32419481469247e-63	FMO1	Metabolism	Metabolism of other amino acids	K00485	--	XP_009796934.1 PREDICTED: probable flavin-containing monooxygenase 1 [Nicotiana sylvestris]	ko00430//Taurine and hypotaurine metabolism	GO:0019867//outer membrane	GO:0003824//catalytic activity;GO:0004355//glutamate synthase (NADPH) activity;GO:0004499//N,N-dimethylaniline monooxygenase activity;GO:0004729//oxygen-dependent protoporphyrinogen oxidase activity;GO:0015036//disulfide oxidoreductase activity;GO:0016166//phytoene dehydrogenase activity;GO:0016491//oxidoreductase activity;GO:0050660//flavin adenine dinucleotide binding;GO:0050661//NADP binding	GO:0006537//glutamate biosynthetic process;GO:0006779//porphyrin-containing compound biosynthetic process;GO:0006790//sulfur compound metabolic process;GO:0009228//thiamine biosynthetic process;GO:0009297//pilus assembly;GO:0009306//protein secretion;GO:0016117//carotenoid biosynthetic process
Unigene0014905	37	37	62	690	625	507	2.088	2.067	2.945	41.621	40.763	30.713	2.36666666666667	37.699	3.99359782620463	2.08465237583772e-65	2.82394994606033e-63	--	-	-	-	--	-	-	-	-	-
Unigene0073177	75	118	191	2585	1600	1693	3.659	5.700	7.843	134.787	90.204	88.654	5.734	104.548333333333	4.18848434845424	3.2876475915981e-65	4.4441177677679e-63	At4g20840	-	-	-	--	XP_016552485.1 PREDICTED: reticuline oxidase-like protein [Capsicum annuum]	-	-	GO:0016491//oxidoreductase activity;GO:0050660//flavin adenine dinucleotide binding	GO:0005975//carbohydrate metabolic process
Unigene0075191	266	157	591	8331	5830	7002	13.247	7.742	24.776	443.475	335.550	374.324	15.255	384.449666666667	4.65544064344732	3.92336188704399e-65	5.29221619966773e-63	AMT1-1	-	-	-	--	XP_009784484.1 PREDICTED: ammonium transporter 1 member 1 [Nicotiana sylvestris]	-	GO:0005575//cellular_component;GO:0005622//intracellular anatomical structure;GO:0005634//nucleus;GO:0005886//plasma membrane;GO:0005887//integral component of plasma membrane;GO:0005911//cell-cell junction;GO:0009506//plasmodesma;GO:0016020//membrane;GO:0016021//integral component of membrane;GO:0030054//cell junction;GO:0031224//intrinsic component of membrane;GO:0031226//intrinsic component of…	GO:0003674//molecular_function;GO:0005215//transporter activity;GO:0005488//binding;GO:0005515//protein binding;GO:0008324//cation transmembrane transporter activity;GO:0008519//ammonium transmembrane transporter activity;GO:0015075//ion transmembrane transporter activity;GO:0022857//transmembrane transporter activity;GO:0043621//protein self-association	GO:0001101//response to acid chemical;GO:0001763//morphogenesis of a branching structure;GO:0006810//transport;GO:0006811//ion transport;GO:0006812//cation transport;GO:0007275//multicellular organism development;GO:0008150//biological_process;GO:0009628//response to abiotic stimulus;GO:0009653//anatomical structure morphogenesis;GO:0009719//response to endogenous stimulus;GO:0009725//response to…
Unigene0071430	72	67	79	661	918	1053	3.120	2.875	2.882	30.619	45.978	48.987	2.959	41.8613333333333	3.82243666223661	3.96830017254933e-65	5.34151660435245e-63	JA2L	-	-	-	--	XP_009797580.1 PREDICTED: NAC domain-containing protein 72-like [Nicotiana sylvestris]	-	-	GO:0003677//DNA binding	GO:0006355//regulation of transcription, DNA-templated
Unigene0019587	13306	12806	13997	1347	742	1004	493.843	470.624	437.315	53.438	31.828	40.001	467.260666666667	41.7556666666667	-3.4841836940053	5.09122068021594e-65	6.83856198877613e-63	CFBP1	Metabolism;Metabolism;Metabolism;Metabolism;Metabolism;Metabolism;Metabolism	Global and overview maps;Global and overview maps;Global and overview maps;Carbohydrate metabolism;Energy metabolism;Carbohydrate metabolism;Carbohydrate metabolism	K03841;K03841;K03841;K03841;K03841;K03841;K03841	--	TMW93876.1 hypothetical protein EJD97_011037 [Solanum chilense]	ko01100//Metabolic pathways;ko01110//Biosynthesis of secondary metabolites;ko01200//Carbon metabolism;ko00010//Glycolysis / Gluconeogenesis;ko00710//Carbon fixation in photosynthetic organisms;ko00051//Fructose and mannose metabolism;ko00030//Pentose phosphate pathway	GO:0005575//cellular_component;GO:0005622//intracellular anatomical structure;GO:0005737//cytoplasm;GO:0009507//chloroplast;GO:0009532//plastid stroma;GO:0009536//plastid;GO:0009570//chloroplast stroma;GO:0043226//organelle;GO:0043227//membrane-bounded organelle;GO:0043229//intracellular organelle;GO:0043231//intracellular membrane-bounded organelle	GO:0003674//molecular_function;GO:0003824//catalytic activity;GO:0005488//binding;GO:0016787//hydrolase activity;GO:0016788//hydrolase activity, acting on ester bonds;GO:0016791//phosphatase activity;GO:0019203//carbohydrate phosphatase activity;GO:0042132//fructose 1,6-bisphosphate 1-phosphatase activity;GO:0042578//phosphoric ester hydrolase activity;GO:0043167//ion binding;GO:0043169//cation b…	GO:0005975//carbohydrate metabolic process;GO:0006793//phosphorus metabolic process;GO:0006796//phosphate-containing compound metabolic process;GO:0008150//biological_process;GO:0008152//metabolic process;GO:0009058//biosynthetic process;GO:0009987//cellular process;GO:0015977//carbon fixation;GO:0015979//photosynthesis;GO:0016051//carbohydrate biosynthetic process;GO:0016311//dephosphorylation;G…
Unigene0070007	3	2	13	512	546	636	0.072	0.048	0.264	13.213	15.235	16.483	0.128	14.977	6.87046105017075	5.32559866661925e-65	7.13832033486978e-63	At4g03230	-	-	-	--	KAG5603975.1 hypothetical protein H5410_025467 [Solanum commersonii]	-	-	GO:0004672//protein kinase activity;GO:0004674//protein serine/threonine kinase activity;GO:0005524//ATP binding	GO:0006468//protein phosphorylation;GO:0048544//recognition of pollen
Unigene0045623	58267	62236	66824	5343	2721	3146	2040.536	2158.155	1970.028	200.008	110.131	118.270	2056.23966666667	142.803	-3.8479102359314	7.48327594250985e-65	1.00093532081453e-62	THI1	Metabolism;Metabolism	Global and overview maps;Metabolism of cofactors and vitamins	K03146;K03146	--	XP_009774029.1 PREDICTED: thiamine thiazole synthase, chloroplastic [Nicotiana sylvestris]	ko01100//Metabolic pathways;ko00730//Thiamine metabolism	GO:0005575//cellular_component;GO:0005622//intracellular anatomical structure;GO:0005634//nucleus;GO:0005737//cytoplasm;GO:0005739//mitochondrion;GO:0005829//cytosol;GO:0005886//plasma membrane;GO:0009507//chloroplast;GO:0009526//plastid envelope;GO:0009532//plastid stroma;GO:0009536//plastid;GO:0009570//chloroplast stroma;GO:0009579//thylakoid;GO:0009941//chloroplast envelope;GO:0010319//stromul…	GO:0000104//succinate dehydrogenase activity;GO:0003674//molecular_function;GO:0003824//catalytic activity;GO:0004729//oxygen-dependent protoporphyrinogen oxidase activity;GO:0005488//binding;GO:0005506//iron ion binding;GO:0005515//protein binding;GO:0008198//ferrous iron binding;GO:0008270//zinc ion binding;GO:0008734//L-aspartate oxidase activity;GO:0016491//oxidoreductase activity;GO:0016614/…	GO:0000002//mitochondrial genome maintenance;GO:0006099//tricarboxylic acid cycle;GO:0006725//cellular aromatic compound metabolic process;GO:0006744//ubiquinone biosynthetic process;GO:0006766//vitamin metabolic process;GO:0006767//water-soluble vitamin metabolic process;GO:0006772//thiamine metabolic process;GO:0006779//porphyrin-containing compound biosynthetic process;GO:0006790//sulfur compo…
Unigene0067186	19397	19711	12602	949	650	805	1815.049	1826.342	992.686	94.921	70.295	80.862	1544.69233333333	82.026	-4.23509442821513	8.8114832833474e-65	1.17612058214709e-62	CAB13	Metabolism;Metabolism	Global and overview maps;Energy metabolism	K08914;K08914	--	NP_001312416.1 chlorophyll a-b binding protein 13, chloroplastic [Nicotiana tabacum]	ko01100//Metabolic pathways;ko00196//Photosynthesis - antenna proteins	GO:0005575//cellular_component;GO:0005622//intracellular anatomical structure;GO:0005737//cytoplasm;GO:0009507//chloroplast;GO:0009521//photosystem;GO:0009522//photosystem I;GO:0009523//photosystem II;GO:0009526//plastid envelope;GO:0009532//plastid stroma;GO:0009534//chloroplast thylakoid;GO:0009535//chloroplast thylakoid membrane;GO:0009536//plastid;GO:0009570//chloroplast stroma;GO:0009579//th…	GO:0003674//molecular_function;GO:0005488//binding;GO:0016168//chlorophyll binding;GO:0031409//pigment binding;GO:0043167//ion binding;GO:0043168//anion binding;GO:0043169//cation binding;GO:0046872//metal ion binding;GO:0046906//tetrapyrrole binding;GO:0097159//organic cyclic compound binding;GO:1901363//heterocyclic compound binding	GO:0006091//generation of precursor metabolites and energy;GO:0006464//cellular protein modification process;GO:0006807//nitrogen compound metabolic process;GO:0008150//biological_process;GO:0008152//metabolic process;GO:0009314//response to radiation;GO:0009416//response to light stimulus;GO:0009628//response to abiotic stimulus;GO:0009765//photosynthesis, light harvesting;GO:0009768//photosynth…
Unigene0078687	1631	4187	2960	61	37	72	98.403	250.136	150.337	3.934	2.580	4.663	166.292	3.72566666666667	-5.48007635175695	1.10833683051397e-64	1.47626755910384e-62	DSEL	-	-	-	--	PHU26256.1 Phospholipase A1-II 1 [Capsicum chinense]	-	-	-	GO:0006629//lipid metabolic process
Unigene0055005	109	96	183	1740	1480	3048	1.728	1.507	2.443	29.492	27.122	51.882	1.89266666666667	36.1653333333333	4.25611519548779	1.23041260969952e-64	1.63544697357722e-62	At2g02240	-	-	-	--	KAH0664650.1 hypothetical protein KY285_025856 [Solanum tuberosum]	-	GO:0030288//outer membrane-bounded periplasmic space	GO:0005215//transporter activity;GO:0005515//protein binding	GO:0006508//proteolysis;GO:0006810//transport
Unigene0002600	305	291	452	1813	1808	1620	9.713	9.176	12.117	61.713	66.542	55.379	10.3353333333333	61.2113333333333	2.56621387487403	1.42240543107129e-64	1.88670227053014e-62	ALIS1	-	-	-	--	KAH0673465.1 hypothetical protein KY284_024552 [Solanum tuberosum]	-	GO:0016020//membrane	GO:0019139//cytokinin dehydrogenase activity;GO:0050660//flavin adenine dinucleotide binding	GO:0009690//cytokinin metabolic process
Unigene0069788	5409	5272	5833	638	390	512	389.848	376.247	353.907	49.152	32.486	39.613	373.334	40.417	-3.20743275764259	2.01494145790368e-64	2.66709548319774e-62	--	-	-	-	--	KAH0686601.1 hypothetical protein KY284_017154 [Solanum tuberosum]	-	GO:0030288//outer membrane-bounded periplasmic space	GO:0004252//serine-type endopeptidase activity;GO:0005506//iron ion binding;GO:0005515//protein binding	GO:0006508//proteolysis;GO:0006950//response to stress
Unigene0067462	604	499	707	2862	2467	2580	19.755	16.161	19.466	100.059	93.255	90.586	18.4606666666667	94.6333333333333	2.35789378952287	2.03408107663224e-64	2.68684385865189e-62	PI4KG4	-	-	-	--	XP_006339715.1 PREDICTED: phosphatidylinositol 4-kinase gamma 4-like [Solanum tuberosum]	-	-	GO:0005515//protein binding	GO:0006289//nucleotide-excision repair
Unigene0067902	245	147	336	2633	3455	2355	10.134	6.021	11.700	116.416	165.168	104.570	9.285	128.718	3.79316809459398	2.651655704125e-64	3.49535435549131e-62	CYP71D55	-	-	-	--	KAH0649852.1 hypothetical protein KY284_029764 [Solanum tuberosum]	-	-	GO:0005506//iron ion binding;GO:0016705//oxidoreductase activity, acting on paired donors, with incorporation or reduction of molecular oxygen;GO:0020037//heme binding	-
Unigene0074577	268	259	344	1280	1259	1383	9.051	8.661	9.780	46.208	49.141	50.140	9.164	48.4963333333333	2.40382630969324	2.93055744951211e-64	3.85501511767639e-62	ULT2	-	-	-	--	XP_006357517.1 PREDICTED: uncharacterized protein LOC102578573 isoform X1 [Solanum tuberosum]	-	GO:0005575//cellular_component;GO:0005622//intracellular anatomical structure;GO:0005634//nucleus;GO:0005654//nucleoplasm;GO:0005732//sno(s)RNA-containing ribonucleoprotein complex;GO:0005737//cytoplasm;GO:0031974//membrane-enclosed lumen;GO:0031981//nuclear lumen;GO:0032991//protein-containing complex;GO:0043226//organelle;GO:0043227//membrane-bounded organelle;GO:0043229//intracellular organell…	GO:0003674//molecular_function;GO:0003676//nucleic acid binding;GO:0003723//RNA binding;GO:0005488//binding;GO:0030515//snoRNA binding;GO:0070034//telomerase RNA binding;GO:0097159//organic cyclic compound binding;GO:1901363//heterocyclic compound binding	GO:0000154//rRNA modification;GO:0000454//snoRNA guided rRNA pseudouridine synthesis;GO:0000491//small nucleolar ribonucleoprotein complex assembly;GO:0000493//box H/ACA snoRNP assembly;GO:0001522//pseudouridine synthesis;GO:0006139//nucleobase-containing compound metabolic process;GO:0006364//rRNA processing;GO:0006396//RNA processing;GO:0006725//cellular aromatic compound metabolic process;GO:0…
Unigene0005253	436	417	628	2250	1933	2165	7.939	7.518	9.626	43.792	40.678	42.318	8.361	42.2626666666667	2.33763639225336	3.02833748983272e-64	3.97542662479731e-62	TOL1	-	-	-	--	XP_009608733.1 TOM1-like protein 1 [Nicotiana tomentosiformis]	-	-	-	GO:0006886//intracellular protein transport
Unigene0061745	3468	3051	4394	557	424	518	84.051	73.219	89.648	14.430	11.876	13.477	82.306	13.261	-2.6338080331873	3.37660981092805e-64	4.423497807452e-62	--	-	-	-	--	KAH0645591.1 hypothetical protein KY284_033475 [Solanum tuberosum]	-	-	-	-
Unigene0073517	79	56	113	717	709	742	2.981	2.092	3.589	28.920	30.920	30.056	2.88733333333333	29.9653333333333	3.37548484569046	3.39209484955988e-64	4.43465903248005e-62	B3GALT7	-	-	-	--	PHT58751.1 putative beta-1,3-galactosyltransferase 5 [Capsicum baccatum]	-	GO:0016020//membrane	GO:0016757//glycosyltransferase activity;GO:0016758//hexosyltransferase activity	GO:0006486//protein glycosylation
Unigene0035118	2557	2662	4283	117	185	83	411.296	423.986	579.950	20.116	34.392	14.332	471.744	22.9466666666667	-4.36164766687691	4.41826517998259e-64	5.76438744834285e-62	--	-	-	-	--	OIS97126.1 hypothetical protein A4A49_60606 [Nicotiana attenuata]	-	-	GO:0004422//hypoxanthine phosphoribosyltransferase activity	GO:0006166//purine ribonucleoside salvage
Unigene0061130	1196	1396	1395	87	44	78	21.777	25.169	21.383	1.693	0.926	1.525	22.7763333333333	1.38133333333333	-4.04340210488066	4.55329079046244e-64	5.92840323204831e-62	--	-	-	-	--	KAG5574804.1 hypothetical protein H5410_054938 [Solanum commersonii]	-	-	GO:0005524//ATP binding	GO:0007059//chromosome segregation;GO:0030261//chromosome condensation
Unigene0077694	2626	2592	2868	323	217	288	73.043	71.390	67.155	9.603	6.976	8.599	70.5293333333333	8.39266666666667	-3.07102221571082	6.36683947356352e-64	8.27273337964983e-62	HCF101	-	-	-	--	XP_006353450.1 PREDICTED: fe-S cluster assembly factor HCF101, chloroplastic isoform X1 [Solanum tuberosum]	-	GO:0005575//cellular_component;GO:0005622//intracellular anatomical structure;GO:0005737//cytoplasm;GO:0009507//chloroplast;GO:0009532//plastid stroma;GO:0009536//plastid;GO:0009570//chloroplast stroma;GO:0016611//iron-iron nitrogenase complex;GO:0016612//molybdenum-iron nitrogenase complex;GO:0016613//vanadium-iron nitrogenase complex;GO:0043226//organelle;GO:0043227//membrane-bounded organelle;…	GO:0000166//nucleotide binding;GO:0003674//molecular_function;GO:0005488//binding;GO:0005524//ATP binding;GO:0016163//nitrogenase activity;GO:0016491//oxidoreductase activity;GO:0016887//ATP hydrolysis activity;GO:0017076//purine nucleotide binding;GO:0030554//adenyl nucleotide binding;GO:0032553//ribonucleotide binding;GO:0032555//purine ribonucleotide binding;GO:0032559//adenyl ribonucleotide b…	GO:0000918//division septum site selection;GO:0006790//sulfur compound metabolic process;GO:0008150//biological_process;GO:0008152//metabolic process;GO:0009399//nitrogen fixation;GO:0009987//cellular process;GO:0015995//chlorophyll biosynthetic process;GO:0016043//cellular component organization;GO:0016226//iron-sulfur cluster assembly;GO:0022607//cellular component assembly;GO:0030243//cellulos…
Unigene0073888	797	654	708	20	13	25	23.170	18.827	17.327	0.622	0.437	0.780	19.7746666666667	0.613	-5.0116224918513	6.63574150927904e-64	8.60457006950668e-62	--	-	-	-	--	PHT54591.1 hypothetical protein CQW23_09053 [Capsicum baccatum]	-	-	-	-
Unigene0079643	86	59	78	851	635	850	2.617	1.778	1.998	27.677	22.330	27.763	2.131	25.9233333333333	3.6046487398302	7.19067170963131e-64	9.30519687822777e-62	CPK8	Organismal Systems	Environmental adaptation	K13412	--	XP_019225138.1 PREDICTED: calcium-dependent protein kinase 7-like [Nicotiana attenuata]	ko04626//Plant-pathogen interaction	-	GO:0004672//protein kinase activity;GO:0005509//calcium ion binding;GO:0005515//protein binding;GO:0005524//ATP binding	GO:0006468//protein phosphorylation
Unigene0015658	665	1459	1261	6	10	7	31.329	68.062	50.011	0.302	0.544	0.354	49.8006666666667	0.4	-6.96002124512544	7.23882949811322e-64	9.34851514170127e-62	At1g29670	-	-	-	--	XP_009612510.1 GDSL esterase/lipase At1g29670-like [Nicotiana tomentosiformis]	-	GO:0009317//acetyl-CoA carboxylase complex	GO:0003989//acetyl-CoA carboxylase activity;GO:0016788//hydrolase activity, acting on ester bonds	GO:0006633//fatty acid biosynthetic process
Unigene0000468	6	10	13	449	363	445	0.200	0.330	0.365	16.006	13.992	15.932	0.298333333333333	15.31	5.68140529095669	7.37067556874716e-64	9.4995176540687e-62	--	-	-	-	--	XP_009601784.1 uncharacterized protein LOC104097000 isoform X2 [Nicotiana tomentosiformis]	-	-	-	-
Unigene0051599	38	48	92	815	992	1449	1.692	2.116	3.448	38.783	51.040	69.247	2.41866666666667	53.0233333333333	4.45434350840646	7.61285580274072e-64	9.79182430805851e-62	GID1B	Environmental Information Processing	Signal transduction	K14493	--	PHU22188.1 Gibberellin receptor GID1 [Capsicum chinense]	ko04075//Plant hormone signal transduction	-	GO:0016787//hydrolase activity	-
Unigene0021971	19	6	13	552	399	495	0.774	0.242	0.446	24.045	18.792	21.654	0.487333333333333	21.497	5.4630826238022	9.19918379154799e-64	1.18083393879088e-61	RKL1	-	-	-	--	PHU30776.1 putative inactive receptor kinase [Capsicum chinense]	-	-	GO:0004672//protein kinase activity;GO:0005515//protein binding;GO:0005524//ATP binding	GO:0006468//protein phosphorylation
Unigene0003359	11	5	4	444	529	547	0.844	0.380	0.258	36.409	46.903	45.047	0.494	42.7863333333333	6.43649519737548	9.35409557445791e-64	1.19830293165913e-61	--	-	-	-	--	XP_016567578.1 PREDICTED: probable calcium-binding protein CML30 [Capsicum annuum]	-	-	GO:0004553//hydrolase activity, hydrolyzing O-glycosyl compounds;GO:0005509//calcium ion binding	GO:0000272//polysaccharide catabolic process
Unigene0075692	3	0	7	1082	734	1002	0.191	0.000	0.375	73.554	53.950	68.408	0.188666666666667	65.304	8.43518799986011	9.7490771881377e-64	1.24639406910512e-61	ERF1A	-	-	-	ERF	PHT26364.1 Ethylene-responsive transcription factor 2 [Capsicum baccatum]	-	-	GO:0003700//DNA-binding transcription factor activity	GO:0006355//regulation of transcription, DNA-templated
Unigene0079481	1072	1196	1211	101	91	79	21.116	23.327	20.080	2.127	2.072	1.670	21.5076666666667	1.95633333333333	-3.45862690500072	1.05281779983131e-63	1.34330267895111e-61	BOR2	-	-	-	--	XP_019223751.1 PREDICTED: probable boron transporter 2 [Nicotiana attenuata]	-	GO:0016021//integral component of membrane	-	GO:0006820//anion transport
Unigene0069676	41	20	37	766	986	581	2.196	1.061	1.668	43.847	61.025	33.400	1.64166666666667	46.0906666666667	4.81124150635863	1.30974582586904e-63	1.6677779448286e-61	WIN1	-	-	-	--	XP_019261786.1 PREDICTED: wound-induced protein WIN1 [Nicotiana attenuata]	-	GO:0005575//cellular_component;GO:0005622//intracellular anatomical structure;GO:0005737//cytoplasm;GO:0005773//vacuole;GO:0043226//organelle;GO:0043227//membrane-bounded organelle;GO:0043229//intracellular organelle;GO:0043231//intracellular membrane-bounded organelle	GO:0003674//molecular_function;GO:0003824//catalytic activity;GO:0004518//nuclease activity;GO:0004540//ribonuclease activity;GO:0005488//binding;GO:0008061//chitin binding;GO:0016787//hydrolase activity;GO:0016788//hydrolase activity, acting on ester bonds;GO:0097367//carbohydrate derivative binding;GO:0140098//catalytic activity, acting on RNA	GO:0001906//cell killing;GO:0002376//immune system process;GO:0006139//nucleobase-containing compound metabolic process;GO:0006725//cellular aromatic compound metabolic process;GO:0006807//nitrogen compound metabolic process;GO:0006950//response to stress;GO:0006952//defense response;GO:0006955//immune response;GO:0006970//response to osmotic stress;GO:0008150//biological_process;GO:0008152//meta…
Unigene0059722	52	23	58	1424	785	890	1.477	0.647	1.387	43.239	25.772	27.140	1.17033333333333	32.0503333333333	4.77534796078445	1.73737069770988e-63	2.20788258646292e-61	MIK2	-	-	-	--	KAH0683660.1 hypothetical protein KY289_021412 [Solanum tuberosum]	-	-	GO:0004672//protein kinase activity;GO:0005515//protein binding;GO:0005524//ATP binding	GO:0006468//protein phosphorylation
Unigene0043384	10938	10291	12970	1737	1194	1547	236.484	220.313	236.060	40.142	29.835	35.905	230.952333333333	35.294	-2.71010027146611	1.80864610688667e-63	2.2938820783518e-61	GWD3	-	-	-	--	XP_015087276.1 phosphoglucan, water dikinase, chloroplastic isoform X2 [Solanum pennellii]	-	GO:0005575//cellular_component;GO:0005622//intracellular anatomical structure;GO:0005737//cytoplasm;GO:0009507//chloroplast;GO:0009532//plastid stroma;GO:0009536//plastid;GO:0009570//chloroplast stroma;GO:0043226//organelle;GO:0043227//membrane-bounded organelle;GO:0043229//intracellular organelle;GO:0043231//intracellular membrane-bounded organelle	GO:0000166//nucleotide binding;GO:0003674//molecular_function;GO:0003824//catalytic activity;GO:0005488//binding;GO:0005524//ATP binding;GO:0008986//pyruvate, water dikinase activity;GO:0016301//kinase activity;GO:0016740//transferase activity;GO:0016772//transferase activity, transferring phosphorus-containing groups;GO:0016781//phosphotransferase activity, paired acceptors;GO:0017076//purine nu…	GO:0000272//polysaccharide catabolic process;GO:0005975//carbohydrate metabolic process;GO:0005976//polysaccharide metabolic process;GO:0005982//starch metabolic process;GO:0005983//starch catabolic process;GO:0006073//cellular glucan metabolic process;GO:0006094//gluconeogenesis;GO:0006464//cellular protein modification process;GO:0006468//protein phosphorylation;GO:0006793//phosphorus metabolic…
Unigene0049983	8465	9423	9879	1236	839	1063	619.220	682.537	608.344	96.644	70.931	83.473	636.700333333333	83.6826666666667	-2.9276137885694	1.88326760389362e-63	2.38377498617692e-61	rps5	Genetic Information Processing	Translation	K02988	--	XP_006347020.1 PREDICTED: 30S ribosomal protein S5, chloroplastic [Solanum tuberosum]	ko03010//Ribosome	GO:0000312//plastid small ribosomal subunit;GO:0000313//organellar ribosome;GO:0000314//organellar small ribosomal subunit;GO:0005575//cellular_component;GO:0005622//intracellular anatomical structure;GO:0005634//nucleus;GO:0005737//cytoplasm;GO:0005739//mitochondrion;GO:0005759//mitochondrial matrix;GO:0005761//mitochondrial ribosome;GO:0005763//mitochondrial small ribosomal subunit;GO:0005840//…	GO:0003674//molecular_function;GO:0003676//nucleic acid binding;GO:0003723//RNA binding;GO:0003735//structural constituent of ribosome;GO:0005198//structural molecule activity;GO:0005488//binding;GO:0019843//rRNA binding;GO:0097159//organic cyclic compound binding;GO:1901363//heterocyclic compound binding	GO:0003002//regionalization;GO:0006139//nucleobase-containing compound metabolic process;GO:0006364//rRNA processing;GO:0006396//RNA processing;GO:0006412//translation;GO:0006518//peptide metabolic process;GO:0006725//cellular aromatic compound metabolic process;GO:0006807//nitrogen compound metabolic process;GO:0006950//response to stress;GO:0006996//organelle organization;GO:0007275//multicellu…
Unigene0054077	3066	3546	4172	12752	12420	13835	91.458	104.738	104.763	406.599	428.180	443.018	100.319666666667	425.932333333333	2.08601979216833	2.91517209497471e-63	3.68260271712004e-61	SIR1	Metabolism;Metabolism	Global and overview maps;Energy metabolism	K00392;K00392	--	XP_009603091.1 sulfite reductase 1 [ferredoxin], chloroplastic [Nicotiana tomentosiformis]	ko01100//Metabolic pathways;ko00920//Sulfur metabolism	GO:0000322//storage vacuole;GO:0000323//lytic vacuole;GO:0000324//fungal-type vacuole;GO:0005575//cellular_component;GO:0005576//extracellular region;GO:0005622//intracellular anatomical structure;GO:0005737//cytoplasm;GO:0005773//vacuole;GO:0009295//nucleoid;GO:0009337//sulfite reductase complex (NADPH);GO:0009507//chloroplast;GO:0009526//plastid envelope;GO:0009532//plastid stroma;GO:0009536//p…	GO:0000166//nucleotide binding;GO:0003674//molecular_function;GO:0003676//nucleic acid binding;GO:0003677//DNA binding;GO:0003690//double-stranded DNA binding;GO:0003824//catalytic activity;GO:0004783//sulfite reductase (NADPH) activity;GO:0005488//binding;GO:0005507//copper ion binding;GO:0010181//FMN binding;GO:0016002//sulfite reductase activity;GO:0016491//oxidoreductase activity;GO:0016651//…	GO:0000096//sulfur amino acid metabolic process;GO:0000097//sulfur amino acid biosynthetic process;GO:0000103//sulfate assimilation;GO:0006082//organic acid metabolic process;GO:0006275//regulation of DNA replication;GO:0006323//DNA packaging;GO:0006355//regulation of transcription, DNA-templated;GO:0006520//cellular amino acid metabolic process;GO:0006534//cysteine metabolic process;GO:0006555//…
Unigene0046715	36	41	94	1071	831	786	0.912	1.028	2.004	28.989	24.320	21.366	1.31466666666667	24.8916666666667	4.2428938757076	2.97177900427587e-63	3.74667773552943e-61	CRK25	-	-	-	--	XP_016453534.1 PREDICTED: cysteine-rich receptor-like protein kinase 10, partial [Nicotiana tabacum]	-	-	GO:0004672//protein kinase activity;GO:0005524//ATP binding	GO:0006468//protein phosphorylation
Unigene0074295	3964	3559	4021	300	202	371	116.316	103.408	99.325	9.409	6.850	11.686	106.349666666667	9.315	-3.51311593205308	3.25565260683177e-63	4.0964602800744e-61	--	-	-	-	--	KAH0714585.1 hypothetical protein KY284_007490 [Solanum tuberosum]	-	GO:0030288//outer membrane-bounded periplasmic space	GO:0005215//transporter activity	GO:0006508//proteolysis;GO:0006810//transport
Unigene0049961	66	28	74	832	788	768	6.235	2.619	5.885	84.021	86.041	77.890	4.913	82.6506666666667	4.07235031225268	3.38841609275402e-63	4.25510208665608e-61	KRP1	-	-	-	--	XP_006360544.1 PREDICTED: calcium-binding protein PBP1-like [Solanum tuberosum]	-	-	GO:0005509//calcium ion binding;GO:0005515//protein binding	-
Unigene0002741	649	677	697	3133	3126	3049	22.828	23.579	20.638	117.794	127.078	115.127	22.3483333333333	119.999666666667	2.42479124935511	4.8942833392279e-63	6.134039992952e-61	CBF5	Genetic Information Processing	Translation	K11131	--	XP_016432610.1 PREDICTED: H/ACA ribonucleoprotein complex subunit 4-like, partial [Nicotiana tabacum]	ko03008//Ribosome biogenesis in eukaryotes	GO:0001650//fibrillar center;GO:0005575//cellular_component;GO:0005622//intracellular anatomical structure;GO:0005634//nucleus;GO:0005654//nucleoplasm;GO:0005697//telomerase holoenzyme complex;GO:0005730//nucleolus;GO:0005732//sno(s)RNA-containing ribonucleoprotein complex;GO:0005737//cytoplasm;GO:0005829//cytosol;GO:0005911//cell-cell junction;GO:0009506//plasmodesma;GO:0015030//Cajal body;GO:00…	GO:0003674//molecular_function;GO:0003676//nucleic acid binding;GO:0003720//telomerase activity;GO:0003723//RNA binding;GO:0003824//catalytic activity;GO:0003964//RNA-directed DNA polymerase activity;GO:0004730//pseudouridylate synthase activity;GO:0005488//binding;GO:0009982//pseudouridine synthase activity;GO:0016740//transferase activity;GO:0016772//transferase activity, transferring phosphoru…	GO:0000003//reproduction;GO:0000154//rRNA modification;GO:0000454//snoRNA guided rRNA pseudouridine synthesis;GO:0000455//enzyme-directed rRNA pseudouridine synthesis;GO:0000495//box H/ACA RNA 3'-end processing;GO:0000723//telomere maintenance;GO:0001522//pseudouridine synthesis;GO:0003006//developmental process involved in reproduction;GO:0006139//nucleobase-containing compound metabolic process…
Unigene0017471	1491	1458	1767	204	163	160	26.637	25.792	26.574	3.896	3.366	3.068	26.3343333333333	3.44333333333333	-2.93506718393418	6.59000114272482e-63	8.24306861994113e-61	EGY2	-	-	-	--	KAF3633217.1 putative zinc metalloprotease EGY2, chloroplastic [Capsicum annuum]	-	-	GO:0004222//metalloendopeptidase activity	GO:0006508//proteolysis
Unigene0055059	3193	5052	4814	283	149	161	194.911	305.366	247.379	18.466	10.512	10.550	249.218666666667	13.176	-4.24142776606938	7.57136086652974e-63	9.45202752255325e-61	FLA2	-	-	-	--	XP_006357643.1 PREDICTED: fasciclin-like arabinogalactan protein 2 [Solanum tuberosum]	-	-	-	-
Unigene0052730	9750	9621	9160	1160	871	1053	421.082	411.435	333.024	53.550	43.475	48.819	388.513666666667	48.6146666666667	-2.99850181443624	9.5533938620399e-63	1.19030426694395e-60	PTAC16	-	-	-	--	XP_019233593.1 PREDICTED: protein plastid transcriptionally active 16, chloroplastic [Nicotiana attenuata]	-	GO:0000229//cytoplasmic chromosome;GO:0005575//cellular_component;GO:0005622//intracellular anatomical structure;GO:0005694//chromosome;GO:0005737//cytoplasm;GO:0009295//nucleoid;GO:0009507//chloroplast;GO:0009508//plastid chromosome;GO:0009526//plastid envelope;GO:0009532//plastid stroma;GO:0009534//chloroplast thylakoid;GO:0009535//chloroplast thylakoid membrane;GO:0009536//plastid;GO:0009570//…	GO:0003824//catalytic activity;GO:0016757//glycosyltransferase activity	GO:0005975//carbohydrate metabolic process;GO:0007623//circadian rhythm;GO:0008150//biological_process;GO:0048511//rhythmic process
Unigene0009419	161	124	222	1013	1016	1087	6.042	4.607	7.013	40.632	44.063	43.787	5.88733333333333	42.8273333333333	2.86284563121616	1.40589953725824e-62	1.74825804176089e-60	NSL1	-	-	-	--	PHT55997.1 hypothetical protein CQW23_04483 [Capsicum baccatum]	-	-	-	GO:0002376//immune system process;GO:0006950//response to stress;GO:0006952//defense response;GO:0006955//immune response;GO:0006970//response to osmotic stress;GO:0008150//biological_process;GO:0008219//cell death;GO:0009626//plant-type hypersensitive response;GO:0009628//response to abiotic stimulus;GO:0009651//response to salt stress;GO:0009987//cellular process;GO:0010337//regulation of salic…
Unigene0009023	31065	27998	24256	2006	1132	1828	3172.965	2831.656	2085.602	219.011	133.628	200.431	2696.741	184.356666666667	-3.87064547620356	1.4342177694886e-62	1.7799956520039e-60	CAB3C	Metabolism;Metabolism	Global and overview maps;Energy metabolism	K08912;K08912	--	XP_009597417.1 chlorophyll a-b binding protein 50, chloroplastic [Nicotiana tomentosiformis]	ko01100//Metabolic pathways;ko00196//Photosynthesis - antenna proteins	-	-	-
Unigene0055747	10039	10066	9560	1129	766	845	1007.861	1000.660	807.954	121.156	88.878	91.067	938.825	100.367	-3.2255712611951	2.44822214474124e-62	3.03255656636936e-60	--	-	-	-	--	XP_006338124.1 PREDICTED: uncharacterized protein LOC102601302 [Solanum tuberosum]	-	GO:0009523//photosystem II;GO:0016020//membrane	-	GO:0015979//photosynthesis
Unigene0079398	397	303	430	2035	2092	2737	8.344	6.306	7.608	45.717	50.815	61.751	7.41933333333333	52.761	2.83011044487623	2.84328168347468e-62	3.51506909171778e-60	At2g27500	-	-	-	--	XP_015058762.1 glucan endo-1,3-beta-glucosidase 14 isoform X1 [Solanum pennellii]	-	GO:0005575//cellular_component;GO:0005576//extracellular region;GO:0005618//cell wall;GO:0005622//intracellular anatomical structure;GO:0005634//nucleus;GO:0005737//cytoplasm;GO:0005886//plasma membrane;GO:0016020//membrane;GO:0030312//external encapsulating structure;GO:0031224//intrinsic component of membrane;GO:0031225//anchored component of membrane;GO:0031226//intrinsic component of plasma m…	GO:0003674//molecular_function;GO:0003824//catalytic activity;GO:0004553//hydrolase activity, hydrolyzing O-glycosyl compounds;GO:0005488//binding;GO:0008422//beta-glucosidase activity;GO:0015926//glucosidase activity;GO:0016787//hydrolase activity;GO:0016798//hydrolase activity, acting on glycosyl bonds;GO:0030246//carbohydrate binding;GO:0030247//polysaccharide binding;GO:0042973//glucan endo-1…	GO:0005975//carbohydrate metabolic process;GO:0006950//response to stress;GO:0006952//defense response;GO:0008150//biological_process;GO:0008152//metabolic process;GO:0009987//cellular process;GO:0016043//cellular component organization;GO:0044238//primary metabolic process;GO:0045229//external encapsulating structure organization;GO:0050896//response to stimulus;GO:0071554//cell wall organizatio…
Unigene0065329	41326	45286	49657	6796	4716	6069	1023.241	1110.295	1035.032	179.866	134.954	161.312	1056.18933333333	158.710666666667	-2.73439747897295	2.94921180721524e-62	3.63896157639109e-60	TKL-1	Metabolism;Metabolism;Metabolism;Metabolism;Metabolism;Metabolism	Global and overview maps;Global and overview maps;Global and overview maps;Global and overview maps;Energy metabolism;Carbohydrate metabolism	K00615;K00615;K00615;K00615;K00615;K00615	--	XP_004248560.1 transketolase, chloroplastic [Solanum lycopersicum]	ko01100//Metabolic pathways;ko01110//Biosynthesis of secondary metabolites;ko01200//Carbon metabolism;ko01230//Biosynthesis of amino acids;ko00710//Carbon fixation in photosynthetic organisms;ko00030//Pentose phosphate pathway	GO:0005575//cellular_component;GO:0005622//intracellular anatomical structure;GO:0005737//cytoplasm;GO:0009507//chloroplast;GO:0009534//chloroplast thylakoid;GO:0009535//chloroplast thylakoid membrane;GO:0009536//plastid;GO:0009579//thylakoid;GO:0016020//membrane;GO:0031976//plastid thylakoid;GO:0031984//organelle subcompartment;GO:0034357//photosynthetic membrane;GO:0042651//thylakoid membrane;G…	GO:0003674//molecular_function;GO:0003824//catalytic activity;GO:0004738//pyruvate dehydrogenase activity;GO:0004739//pyruvate dehydrogenase (acetyl-transferring) activity;GO:0004802//transketolase activity;GO:0005488//binding;GO:0008661//1-deoxy-D-xylulose-5-phosphate synthase activity;GO:0016624//oxidoreductase activity, acting on the aldehyde or oxo group of donors, disulfide as acceptor;GO:00…	GO:0005975//carbohydrate metabolic process;GO:0006086//acetyl-CoA biosynthetic process from pyruvate;GO:0006098//pentose-phosphate shunt;GO:0008150//biological_process;GO:0008152//metabolic process;GO:0008615//pyridoxine biosynthetic process;GO:0009058//biosynthetic process;GO:0009228//thiamine biosynthetic process;GO:0009240//isopentenyl diphosphate biosynthetic process;GO:0009987//cellular proc…
Unigene0065645	1234	1308	1577	171	168	181	20.154	21.153	21.682	2.985	3.171	3.173	20.9963333333333	3.10966666666667	-2.75530555927584	3.7642511808969e-62	4.6356352840492e-60	At3g42630	-	-	-	--	KAG5606929.1 hypothetical protein H5410_028421 [Solanum commersonii]	-	GO:0005575//cellular_component;GO:0005622//intracellular anatomical structure;GO:0005737//cytoplasm;GO:0005739//mitochondrion;GO:0009507//chloroplast;GO:0009536//plastid;GO:0043226//organelle;GO:0043227//membrane-bounded organelle;GO:0043229//intracellular organelle;GO:0043231//intracellular membrane-bounded organelle	GO:0003674//molecular_function;GO:0003676//nucleic acid binding;GO:0003723//RNA binding;GO:0003824//catalytic activity;GO:0004518//nuclease activity;GO:0004519//endonuclease activity;GO:0004672//protein kinase activity;GO:0005488//binding;GO:0005524//ATP binding;GO:0016787//hydrolase activity;GO:0016788//hydrolase activity, acting on ester bonds;GO:0097159//organic cyclic compound binding;GO:1901…	GO:0006139//nucleobase-containing compound metabolic process;GO:0006417//regulation of translation;GO:0006446//regulation of translational initiation;GO:0006468//protein phosphorylation;GO:0006725//cellular aromatic compound metabolic process;GO:0006807//nitrogen compound metabolic process;GO:0008150//biological_process;GO:0008152//metabolic process;GO:0009451//RNA modification;GO:0009889//regula…
Unigene0000516	1476	1455	1801	5217	5016	5261	109.423	106.808	112.397	413.413	429.772	418.683	109.542666666667	420.622666666667	1.94103369028992	4.17613991640787e-62	5.13294355594318e-60	HDT1	-	-	-	--	XP_006349079.1 PREDICTED: histone deacetylase HDT2 [Solanum tuberosum]	-	-	-	-
Unigene0067537	6	2	4	655	568	647	0.302	0.100	0.170	35.286	33.084	35.004	0.190666666666667	34.458	7.49764251104995	4.33615009282904e-62	5.31934497322233e-60	ACA7	Metabolism;Metabolism	Global and overview maps;Energy metabolism	K01674;K01674	--	PHU05600.1 Alpha carbonic anhydrase 7 [Capsicum chinense]	ko01100//Metabolic pathways;ko00910//Nitrogen metabolism	-	-	-
Unigene0073772	53	17	71	1088	941	925	3.438	1.092	3.877	75.432	70.540	64.405	2.80233333333333	70.1256666666667	4.64524210362448	4.75419077450142e-62	5.82095804290301e-60	SAG21	-	-	-	--	XP_019234862.1 PREDICTED: protein SENESCENCE-ASSOCIATED GENE 21, mitochondrial-like [Nicotiana attenuata]	-	GO:0005575//cellular_component;GO:0005622//intracellular anatomical structure;GO:0005737//cytoplasm;GO:0005739//mitochondrion;GO:0043226//organelle;GO:0043227//membrane-bounded organelle;GO:0043229//intracellular organelle;GO:0043231//intracellular membrane-bounded organelle	-	GO:0000302//response to reactive oxygen species;GO:0001101//response to acid chemical;GO:0002831//regulation of response to biotic stimulus;GO:0006950//response to stress;GO:0006952//defense response;GO:0006979//response to oxidative stress;GO:0007154//cell communication;GO:0007275//multicellular organism development;GO:0007568//aging;GO:0008150//biological_process;GO:0009266//response to tempera…
Unigene0074787	10741	6690	10086	833	895	760	504.412	311.090	398.729	41.814	48.576	38.313	404.743666666667	42.901	-3.23792532405255	5.1406906715313e-62	6.28210160604712e-60	SDC	Metabolism	Lipid metabolism	K25193	--	KAH0758561.1 hypothetical protein KY290_022054 [Solanum tuberosum]	ko00564//Glycerophospholipid metabolism	-	GO:0004351//glutamate decarboxylase activity;GO:0004837//tyrosine decarboxylase activity;GO:0016831//carboxy-lyase activity;GO:0030170//pyridoxal phosphate binding	GO:0006540//glutamate decarboxylation to succinate;GO:0006572//tyrosine catabolic process;GO:0019752//carboxylic acid metabolic process
Unigene0062578	45	24	38	915	609	579	1.615	0.853	1.148	35.102	25.261	22.307	1.20533333333333	27.5566666666667	4.51489730392694	7.32927873525139e-62	8.939473534789e-60	MYB4	-	-	-	--	ABU53925.1 myb-related transcription factor [Datura metel]	-	-	-	-
Unigene0035891	937	1045	1793	1	2	8	24.400	26.945	39.305	0.028	0.060	0.224	30.2166666666667	0.104	-8.18261718065664	7.52929049599541e-62	9.16586744357621e-60	OSCBPW	Metabolism;Metabolism	Global and overview maps;Metabolism of terpenoids and polyketides	K20659;K20659	--	XP_009786280.1 PREDICTED: lupeol synthase [Nicotiana sylvestris]	ko01110//Biosynthesis of secondary metabolites;ko00909//Sesquiterpenoid and triterpenoid biosynthesis	GO:0005615//extracellular space	GO:0003674//molecular_function;GO:0003824//catalytic activity;GO:0016853//isomerase activity;GO:0016866//intramolecular transferase activity;GO:0030570//pectate lyase activity;GO:0031559//oxidosqualene cyclase activity;GO:0034073//tetrahymanol cyclase activity;GO:0042299//lupeol synthase activity;GO:0051007//squalene-hopene cyclase activity	GO:0006629//lipid metabolic process;GO:0006720//isoprenoid metabolic process;GO:0006721//terpenoid metabolic process;GO:0006722//triterpenoid metabolic process;GO:0008150//biological_process;GO:0008152//metabolic process;GO:0008299//isoprenoid biosynthetic process;GO:0008610//lipid biosynthetic process;GO:0009058//biosynthetic process;GO:0009987//cellular process;GO:0016104//triterpenoid biosynth…
Unigene0064925	453	457	878	3683	4205	3830	9.603	9.593	15.669	83.457	103.025	87.159	11.6216666666667	91.2136666666667	2.97243302062519	8.74200248538428e-62	1.06218666839589e-59	LOX1.5	Metabolism	Lipid metabolism	K15718	--	XP_016482099.1 PREDICTED: probable linoleate 9S-lipoxygenase 5 isoform X1 [Nicotiana tabacum]	ko00591//Linoleic acid metabolism	GO:0005575//cellular_component;GO:0005622//intracellular anatomical structure;GO:0005737//cytoplasm;GO:0009507//chloroplast;GO:0009536//plastid;GO:0043226//organelle;GO:0043227//membrane-bounded organelle;GO:0043229//intracellular organelle;GO:0043231//intracellular membrane-bounded organelle	GO:0003674//molecular_function;GO:0003824//catalytic activity;GO:0005488//binding;GO:0005515//protein binding;GO:0016491//oxidoreductase activity;GO:0016701//oxidoreductase activity, acting on single donors with incorporation of molecular oxygen;GO:0016702//oxidoreductase activity, acting on single donors with incorporation of molecular oxygen, incorporation of two atoms of oxygen;GO:0043167//ion…	GO:0006082//organic acid metabolic process;GO:0006629//lipid metabolic process;GO:0006631//fatty acid metabolic process;GO:0006633//fatty acid biosynthetic process;GO:0007275//multicellular organism development;GO:0008150//biological_process;GO:0008152//metabolic process;GO:0008610//lipid biosynthetic process;GO:0009058//biosynthetic process;GO:0009653//anatomical structure morphogenesis;GO:00097…
[truncated: 12,196 more rows]
